# Supplementary material for: Morphological and molecular (28S rRNA) data of monogeneans (Platyhelminthes) infecting the gill lamellae of marine fishes in the Campeche Bank, southwest Gulf of Mexico
Source: Zookeys. 2018 Sep 11;(783):125–61. doi: 10.3897/zookeys.783.26218 (PMC6160863; doi:10.3897/zookeys.783.26218)
Supplement: XML Treatment for Euryhaliotrema [file zookeys.783.26218-treatment1.xml]

<!DOCTYPE tp:taxon-treatment
  PUBLIC "-//TaxonX//DTD Taxonomic Treatment Publishing DTD v0 20100105//EN" "tax-treatment-NSO.dtd">
<tp:taxon-treatment xmlns:tp="http://www.plazi.org/taxpub"><tp:treatment-meta><kwd-group><label>Taxon classification</label><kwd><named-content xmlns:xlink="http://www.w3.org/1999/xlink" content-type="kingdom">Animalia</named-content></kwd><kwd><named-content xmlns:xlink="http://www.w3.org/1999/xlink" content-type="order">Mazocraeidea</named-content></kwd><kwd><named-content xmlns:xlink="http://www.w3.org/1999/xlink" content-type="family">Dactylogyridae</named-content></kwd></kwd-group><mixed-citation publication-type="journal"><person-group><name><surname>Mendoza-Franco</surname><given-names>Edgar F.</given-names></name><name><surname>Tun</surname><given-names>Mariela del Carmen Rosado</given-names></name><name><surname>Anchevida</surname><given-names>Allan de Jesús Duarte</given-names></name><name><surname>Rodríguez</surname><given-names>Rodolfo E. del Rio</given-names></name></person-group><article-title>Morphological and molecular (28S rRNA) data of monogeneans (<tp:taxon-name><tp:taxon-name-part taxon-name-part-type="phylum">Platyhelminthes</tp:taxon-name-part></tp:taxon-name>) infecting the gill lamellae of marine fishes in the Campeche Bank, southwest Gulf of Mexico</article-title><source>Zookeys</source><day>11</day><month>9</month><year>2018</year><volume>2018</volume><issue>783</issue><fpage>125</fpage><lpage>161</lpage><pub-id pub-id-type="doi">10.3897/zookeys.783.26218</pub-id></mixed-citation></tp:treatment-meta><tp:nomenclature><tp:taxon-name>
              <tp:taxon-name-part taxon-name-part-type="genus" reg="Euryhaliotrema">Euryhaliotrema</tp:taxon-name-part>
            </tp:taxon-name><tp:taxon-authority>Kritsky &amp; Boeger, 2002</tp:taxon-authority><tp:nomenclature-citation-list><tp:nomenclature-citation><tp:taxon-name>
                  <tp:taxon-name-part taxon-name-part-type="genus" reg="Euryhaliotrema">Euryhaliotrema</tp:taxon-name-part>
                </tp:taxon-name><comment>Kritsky &amp; Boeger, 2002: 12, fig. 1; <xref ref-type="bibr" rid="B24">Kritsky 2012</xref>: 230 (revised and amended).</comment></tp:nomenclature-citation><tp:nomenclature-citation><tp:taxon-name>
                  <tp:taxon-name-part taxon-name-part-type="genus" reg="Euryhaliotrema">Euryhaliotrema</tp:taxon-name-part>
                  <tp:taxon-name-part taxon-name-part-type="species" reg="amydrum">amydrum</tp:taxon-name-part>
                </tp:taxon-name><comment>Kritsky &amp; Bakenhaster, 2011: 64, figs 17–24.</comment></tp:nomenclature-citation></tp:nomenclature-citation-list></tp:nomenclature><tp:treatment-sec sec-type="Type host" id="SECID0EGNAG"><title>Type host.</title><p><italic><tp:taxon-name><tp:taxon-name-part taxon-name-part-type="genus" reg="Archosargus">Archosargus</tp:taxon-name-part><tp:taxon-name-part taxon-name-part-type="species" reg="probatocephalus">probatocephalus</tp:taxon-name-part></tp:taxon-name></italic> (Walbaum, 1792)</p></tp:treatment-sec><tp:treatment-sec sec-type="Present study" id="SECID0EXNAG"><title>Present study.</title><p><italic><tp:taxon-name><tp:taxon-name-part taxon-name-part-type="genus" reg="Archosargus">A.</tp:taxon-name-part><tp:taxon-name-part taxon-name-part-type="species" reg="rhomboidalis">rhomboidalis</tp:taxon-name-part></tp:taxon-name></italic> (new host)</p></tp:treatment-sec><tp:treatment-sec sec-type="Locality/prevalence, mean abundance and intensity range" id="SECID0EIOAG"><title>Locality/prevalence, mean abundance and intensity range.</title><p><bold>San Francisco</bold>: 18 fish (mean <abbrev xmlns:xlink="http://www.w3.org/1999/xlink" xlink:title="total length" id="ABBRID0EQOAG" xlink:type="simple">TL</abbrev> 26.9 cm; range 17–23.6) infected of 18 examined (100 %); abundance, 37; intensity of infection, 22–51 worms. <bold>Seyba Playa</bold>: 25 fish (<abbrev xmlns:xlink="http://www.w3.org/1999/xlink" xlink:title="total length" id="ABBRID0EWOAG" xlink:type="simple">TL</abbrev> 28.4; 19.2–30.5) infected of 25 examined (100 %); abundance, 37; intensity of infection, 29–47. <bold>Champoton</bold>: 45 fish (<abbrev xmlns:xlink="http://www.w3.org/1999/xlink" xlink:title="total length" id="ABBRID0E3OAG" xlink:type="simple">TL</abbrev> 28.2; 24.7–30.5) infected of 45 examined (100 %); abundance, 23; intensity of infection, 8–35.</p></tp:treatment-sec><tp:treatment-sec sec-type="Supplementary observations" id="SECID0EAPAG"><title>Supplementary observations</title><p><bold>(measurements based on six specimens).</bold> Body 336 (305–350; 6) long; greatest width 80 (70–90; 4). Pharynx 23 wide. MCO a counterclockwise coil of 1–2 rings, proximal ring 11 (10–12; 5) diameter. Haptor 77 (67–84; 4) wide. Ventral anchor 31 (28–36; 10) long; dorsal anchor 43 (40–45; 9) long. Ventral bar 35 (30–41; 7) long; dorsal bar 33 (32–34; 4) long.</p></tp:treatment-sec><tp:treatment-sec sec-type="comments" id="SECID0EIPAG"><title>Comments.</title><p>This species was originally described on the sheepshead <italic><tp:taxon-name><tp:taxon-name-part taxon-name-part-type="genus" reg="Archosargus">A.</tp:taxon-name-part><tp:taxon-name-part taxon-name-part-type="species" reg="probatocephalus">probatocephalus</tp:taxon-name-part></tp:taxon-name></italic> from the Indian River Lagoon in Florida (<xref ref-type="bibr" rid="B25">Kritsky and Bakenhaster 2011</xref>). This species is mainly characterized in having a tightly coiled MCO and dorsal anchor roots approaching the length of the dorsal anchor shaft. Differences in the length of the dorsal anchors between present specimens and those of <italic><tp:taxon-name><tp:taxon-name-part taxon-name-part-type="genus" reg="Euryhaliotrema">E.</tp:taxon-name-part><tp:taxon-name-part taxon-name-part-type="species" reg="amydrum">amydrum</tp:taxon-name-part></tp:taxon-name></italic> originally described were found (i.e. length 40–45 vs. 49 53), but the worms are clearly conspecific. <xref ref-type="bibr" rid="B39">Montoya-Mendoza et al. (2015)</xref> reported <italic><tp:taxon-name><tp:taxon-name-part taxon-name-part-type="genus" reg="Euryhaliotrema">E.</tp:taxon-name-part><tp:taxon-name-part taxon-name-part-type="species" reg="amydrum">amydrum</tp:taxon-name-part></tp:taxon-name></italic> on <italic><tp:taxon-name><tp:taxon-name-part taxon-name-part-type="genus" reg="Archosargus">A.</tp:taxon-name-part><tp:taxon-name-part taxon-name-part-type="species" reg="probatocephalus">probatocephalus</tp:taxon-name-part></tp:taxon-name></italic> from Alvarado Lagoon and El Conchal estuary in Veracruz (Gulf of Mexico). However, these latter authors did not provided any accession number for their parasite specimens apparently deposited in the <abbrev xmlns:xlink="http://www.w3.org/1999/xlink" content-type="institution" xlink:title="Colección Nacional de Helmintos, Universidad Nacional Autónoma de México" id="ABBRID0E5QAG" xlink:type="simple">CNHE</abbrev>. Then, we could not corroborate Montoya´s finding.</p></tp:treatment-sec><tp:treatment-sec sec-type="Specimens deposited" id="SECID0EDRAG"><title>Specimens deposited.</title><p>Six reference specimens in the <abbrev xmlns:xlink="http://www.w3.org/1999/xlink" content-type="institution" xlink:title="Colección Nacional de Helmintos, Universidad Nacional Autónoma de México" id="ABBRID0EJRAG" xlink:type="simple">CNHE</abbrev> (10607).</p></tp:treatment-sec><ref-list><ref id="B24"><mixed-citation xmlns:xlink="http://www.w3.org/1999/xlink" xlink:type="simple"><person-group><name name-style="western"><surname>Kritsky</surname><given-names>DC</given-names></name></person-group> (<year>2012</year>) <article-title>Dactylogyrids (<tp:taxon-name><tp:taxon-name-part taxon-name-part-type="class">Monogenoidea</tp:taxon-name-part></tp:taxon-name>: <tp:taxon-name><tp:taxon-name-part taxon-name-part-type="superorder">Polyonchoinea</tp:taxon-name-part></tp:taxon-name>) parasitising the gills of snappers (<tp:taxon-name><tp:taxon-name-part taxon-name-part-type="order">Perciformes</tp:taxon-name-part></tp:taxon-name>: <tp:taxon-name><tp:taxon-name-part taxon-name-part-type="family">Lutjanidae</tp:taxon-name-part></tp:taxon-name>): revision of <italic><tp:taxon-name><tp:taxon-name-part taxon-name-part-type="genus">Euryhaliotrema</tp:taxon-name-part></tp:taxon-name></italic> with new and previously described species from the Red Sea, Persian Gulf, the eastern and Indo-west Pacific Ocean, and the Gulf of Mexico.</article-title><source>Zoologia</source><volume>29</volume>: <fpage>227</fpage>–<lpage>276</lpage>. <ext-link xlink:type="simple" ext-link-type="doi" xlink:href="10.1590/S1984-46702012000300006">https://doi.org/10.1590/S1984-46702012000300006</ext-link></mixed-citation></ref><ref id="B25"><mixed-citation xmlns:xlink="http://www.w3.org/1999/xlink" xlink:type="simple"><person-group><name name-style="western"><surname>Kritsky</surname><given-names>DC</given-names></name><name name-style="western"><surname>Bakenhaster</surname><given-names>MD</given-names></name></person-group> (<year>2011</year>) <article-title>Monogenoidean parasites of the gill lamellae of the sheepshead <italic><tp:taxon-name><tp:taxon-name-part taxon-name-part-type="genus">Archosargus</tp:taxon-name-part><tp:taxon-name-part taxon-name-part-type="species">probatocephalus</tp:taxon-name-part></tp:taxon-name></italic> (Walbaum) (<tp:taxon-name><tp:taxon-name-part taxon-name-part-type="order">Perciformes</tp:taxon-name-part></tp:taxon-name>: <tp:taxon-name><tp:taxon-name-part taxon-name-part-type="family">Sparidae</tp:taxon-name-part></tp:taxon-name>) from the Indian River Lagoon, Florida, with descriptions of four new species of <italic><tp:taxon-name><tp:taxon-name-part taxon-name-part-type="genus">Euryhaliotrema</tp:taxon-name-part></tp:taxon-name></italic> Kritsky &amp; Boeger, 2002 (<tp:taxon-name><tp:taxon-name-part taxon-name-part-type="genus">Dactylogyridae</tp:taxon-name-part></tp:taxon-name>).</article-title><source>Systematic Parasitology</source><volume>78</volume>: <fpage>57</fpage>–<lpage>68</lpage>. <ext-link xlink:type="simple" ext-link-type="doi" xlink:href="10.1007/s11230-010-9282-7">https://doi.org/10.1007/s11230-010-9282-7</ext-link></mixed-citation></ref><ref id="B39"><mixed-citation xmlns:xlink="http://www.w3.org/1999/xlink" xlink:type="simple"><person-group><name name-style="western"><surname>Montoya-Mendoza</surname><given-names>J</given-names></name><name name-style="western"><surname>Castañeda Chávez</surname><given-names>MR</given-names></name><name name-style="western"><surname>Lango Reynoso</surname><given-names>F</given-names></name></person-group> (<year>2015</year>) <article-title>Helminths of sheepshead, <italic><tp:taxon-name><tp:taxon-name-part taxon-name-part-type="genus">Archosargus</tp:taxon-name-part><tp:taxon-name-part taxon-name-part-type="species">probatocephalus</tp:taxon-name-part></tp:taxon-name></italic> (<tp:taxon-name><tp:taxon-name-part taxon-name-part-type="class">Pisces</tp:taxon-name-part></tp:taxon-name>: <tp:taxon-name><tp:taxon-name-part taxon-name-part-type="family">Sparidae</tp:taxon-name-part></tp:taxon-name>) from Alvarado, Veracruz, México.</article-title><source>Global Journal of Biology, Agriculture &amp; Health Sciences</source><volume>4</volume>(<issue>2</issue>): <fpage>45</fpage>–<lpage>47</lpage>.</mixed-citation></ref></ref-list></tp:taxon-treatment>
