# Supplementary material for: Morphological and molecular (28S rRNA) data of monogeneans (Platyhelminthes) infecting the gill lamellae of marine fishes in the Campeche Bank, southwest Gulf of Mexico
Source: Zookeys. 2018 Sep 11;(783):125–61. doi: 10.3897/zookeys.783.26218 (PMC6160863; doi:10.3897/zookeys.783.26218)
Supplement: XML Treatment for Euryhaliotrema carbuncularium [file zookeys.783.26218-treatment2.xml]

<!DOCTYPE tp:taxon-treatment
  PUBLIC "-//TaxonX//DTD Taxonomic Treatment Publishing DTD v0 20100105//EN" "tax-treatment-NSO.dtd">
<tp:taxon-treatment xmlns:tp="http://www.plazi.org/taxpub"><tp:treatment-meta><kwd-group><label>Taxon classification</label><kwd><named-content xmlns:xlink="http://www.w3.org/1999/xlink" content-type="kingdom">Animalia</named-content></kwd><kwd><named-content xmlns:xlink="http://www.w3.org/1999/xlink" content-type="order">Mazocraeidea</named-content></kwd><kwd><named-content xmlns:xlink="http://www.w3.org/1999/xlink" content-type="family">Dactylogyridae</named-content></kwd></kwd-group><mixed-citation publication-type="journal"><person-group><name><surname>Mendoza-Franco</surname><given-names>Edgar F.</given-names></name><name><surname>Tun</surname><given-names>Mariela del Carmen Rosado</given-names></name><name><surname>Anchevida</surname><given-names>Allan de Jesús Duarte</given-names></name><name><surname>Rodríguez</surname><given-names>Rodolfo E. del Rio</given-names></name></person-group><article-title>Morphological and molecular (28S rRNA) data of monogeneans (<tp:taxon-name><tp:taxon-name-part taxon-name-part-type="phylum">Platyhelminthes</tp:taxon-name-part></tp:taxon-name>) infecting the gill lamellae of marine fishes in the Campeche Bank, southwest Gulf of Mexico</article-title><source>Zookeys</source><day>11</day><month>9</month><year>2018</year><volume>2018</volume><issue>783</issue><fpage>125</fpage><lpage>161</lpage><pub-id pub-id-type="doi">10.3897/zookeys.783.26218</pub-id></mixed-citation></tp:treatment-meta><tp:nomenclature><tp:taxon-name>
              <tp:taxon-name-part taxon-name-part-type="genus" reg="Euryhaliotrema">Euryhaliotrema</tp:taxon-name-part>
              <tp:taxon-name-part taxon-name-part-type="species" reg="carbuncularium">carbuncularium</tp:taxon-name-part>
            </tp:taxon-name><tp:taxon-authority>Kritsky &amp; Bakenhaster, 2011</tp:taxon-authority></tp:nomenclature><tp:treatment-sec sec-type="Type host" id="SECID0ERSAG"><title>Type host.</title><p>
              <italic><tp:taxon-name>
                  <tp:taxon-name-part taxon-name-part-type="genus" reg="Archosargus">Archosargus</tp:taxon-name-part>
                  <tp:taxon-name-part taxon-name-part-type="species" reg="probatocephalus">probatocephalus</tp:taxon-name-part>
                </tp:taxon-name></italic>
            </p></tp:treatment-sec><tp:treatment-sec sec-type="Present study" id="SECID0ECTAG"><title>Present study.</title><p><italic><tp:taxon-name><tp:taxon-name-part taxon-name-part-type="genus" reg="Archosargus">A.</tp:taxon-name-part><tp:taxon-name-part taxon-name-part-type="species" reg="rhomboidalis">rhomboidalis</tp:taxon-name-part></tp:taxon-name></italic> (new host)</p></tp:treatment-sec><tp:treatment-sec sec-type="Supplementary observations" id="SECID0ETTAG"><title>Supplementary observations</title><p><bold>(measurements based on three specimens).</bold> Ventral anchor 48 (46–49; 4) long; dorsal anchor 41 (48–54; 3) long. Haptor 60 wide. Ventral bar 32–34 long.</p></tp:treatment-sec><tp:treatment-sec sec-type="comments" id="SECID0E2TAG"><title>Comments.</title><p>In <italic><tp:taxon-name><tp:taxon-name-part taxon-name-part-type="genus" reg="Archosargus">A.</tp:taxon-name-part><tp:taxon-name-part taxon-name-part-type="species" reg="rhomboidalis">rhomboidalis</tp:taxon-name-part></tp:taxon-name></italic>, a simultaneous infection with <italic><tp:taxon-name><tp:taxon-name-part taxon-name-part-type="genus" reg="Euryhaliotrema">E.</tp:taxon-name-part><tp:taxon-name-part taxon-name-part-type="species" reg="amydrum">amydrum</tp:taxon-name-part></tp:taxon-name></italic> was found. Since all worms could not be identified, the data on infection rate relate to <italic><tp:taxon-name><tp:taxon-name-part taxon-name-part-type="genus" reg="Euryhaliotrema">E.</tp:taxon-name-part><tp:taxon-name-part taxon-name-part-type="species" reg="carbuncularium">carbuncularium</tp:taxon-name-part></tp:taxon-name></italic> and <italic><tp:taxon-name><tp:taxon-name-part taxon-name-part-type="genus" reg="Euryhaliotrema">E.</tp:taxon-name-part><tp:taxon-name-part taxon-name-part-type="species" reg="amydrum">amydrum</tp:taxon-name-part></tp:taxon-name></italic>. <italic><tp:taxon-name><tp:taxon-name-part taxon-name-part-type="genus" reg="Euryhaliotrema">Euryhaliotrema</tp:taxon-name-part><tp:taxon-name-part taxon-name-part-type="species" reg="carbuncularium">carbuncularium</tp:taxon-name-part></tp:taxon-name></italic> was originally described on <italic><tp:taxon-name><tp:taxon-name-part taxon-name-part-type="genus" reg="Archosargus">A.</tp:taxon-name-part><tp:taxon-name-part taxon-name-part-type="species" reg="probatocephalus">probatocephalus</tp:taxon-name-part></tp:taxon-name></italic> from the Indian River Lagoon near Malabar, Brevard County, Florida (<xref ref-type="bibr" rid="B25">Kritsky and Bakenhaster 2011</xref>).</p></tp:treatment-sec><tp:treatment-sec sec-type="Molecular data" id="SECID0EHWAG"><title>Molecular data.</title><p>The present study also provided the ﬁrst molecular data of <italic><tp:taxon-name><tp:taxon-name-part taxon-name-part-type="genus" reg="Euryhaliotrema">E.</tp:taxon-name-part><tp:taxon-name-part taxon-name-part-type="species" reg="carbuncularium">carbuncularium</tp:taxon-name-part></tp:taxon-name></italic>; there are two sequences (676 and 856 bp, respectively) of individual specimens of this monogenean species included within the analyses that shows that this species forms a sister lineage to that containing <italic><tp:taxon-name><tp:taxon-name-part taxon-name-part-type="genus" reg="Euryhaliotrema">Euryhaliotrema</tp:taxon-name-part><tp:taxon-name-part taxon-name-part-type="species" reg="mehen">mehen</tp:taxon-name-part></tp:taxon-name></italic> (Soler-Jiménez, García-Gasca &amp; Fajer-Ávila, 2012) Kritsky, 2012, which is known on <italic><tp:taxon-name><tp:taxon-name-part taxon-name-part-type="genus" reg="Lutjanus">Lutjanus</tp:taxon-name-part><tp:taxon-name-part taxon-name-part-type="species" reg="guttatus">guttatus</tp:taxon-name-part></tp:taxon-name></italic> (Steindachner, 1869) in the Eastern Pacific (see Figure <xref ref-type="fig" rid="F1">1</xref>).</p><fig id="F1" position="float" orientation="portrait"><label>Figure 1.</label><caption><p>Molecular phylogeny of the <tp:taxon-name><tp:taxon-name-part taxon-name-part-type="genus" reg="Dactylogyridae">Dactylogyridae</tp:taxon-name-part></tp:taxon-name> estimated by methods of Bayesian inference (BI) and maximum likelihood (ML) using partial sequences of the 28S rRNA gene (D1–D3). Species newly sequenced for this study are in bold. Species belonging to <tp:taxon-name><tp:taxon-name-part taxon-name-part-type="genus" reg="Microcotylidae">Microcotylidae</tp:taxon-name-part></tp:taxon-name> were used as outgroups. The species name is followed by the GenBank sequence ID. Posterior probabilities of the BI followed by ML are given above the branches.</p></caption><graphic xmlns:xlink="http://www.w3.org/1999/xlink" xlink:href="zookeys-783-125-g001.jpg" position="float" orientation="portrait" xlink:type="simple" id="oo_227832.jpg"/></fig></tp:treatment-sec><tp:treatment-sec sec-type="Specimens deposited" id="SECID0ELYAG"><title>Specimens deposited.</title><p>Three reference specimens in the <abbrev xmlns:xlink="http://www.w3.org/1999/xlink" content-type="institution" xlink:title="Colección Nacional de Helmintos, Universidad Nacional Autónoma de México" id="ABBRID0ERYAG" xlink:type="simple">CNHE</abbrev> (10608).</p><p>Two slides, each containing a haptor of a specimen of <italic><tp:taxon-name><tp:taxon-name-part taxon-name-part-type="genus" reg="Euryhaliotrema">E.</tp:taxon-name-part><tp:taxon-name-part taxon-name-part-type="species" reg="carbuncularium">carbuncularium</tp:taxon-name-part></tp:taxon-name></italic> used to amplify its DNA are deposited in the <abbrev xmlns:xlink="http://www.w3.org/1999/xlink" content-type="institution" xlink:title="Colección Nacional de Helmintos, Universidad Nacional Autónoma de México" id="ABBRID0EDZAG" xlink:type="simple">CNHE</abbrev> (10622).</p></tp:treatment-sec><tp:treatment-sec sec-type="Representative DNA sequence" id="SECID0EIZAG"><title>Representative DNA sequence.</title><p>GenBank accession number <ext-link xmlns:xlink="http://www.w3.org/1999/xlink" ext-link-type="gen" xlink:href="MG586874" xlink:type="simple">MG586874</ext-link>, <ext-link xmlns:xlink="http://www.w3.org/1999/xlink" ext-link-type="gen" xlink:href="MG586875" xlink:type="simple">MG586875</ext-link>.</p></tp:treatment-sec><ref-list><ref id="B25"><mixed-citation xmlns:xlink="http://www.w3.org/1999/xlink" xlink:type="simple"><person-group><name name-style="western"><surname>Kritsky</surname><given-names>DC</given-names></name><name name-style="western"><surname>Bakenhaster</surname><given-names>MD</given-names></name></person-group> (<year>2011</year>) <article-title>Monogenoidean parasites of the gill lamellae of the sheepshead <italic><tp:taxon-name><tp:taxon-name-part taxon-name-part-type="genus">Archosargus</tp:taxon-name-part><tp:taxon-name-part taxon-name-part-type="species">probatocephalus</tp:taxon-name-part></tp:taxon-name></italic> (Walbaum) (<tp:taxon-name><tp:taxon-name-part taxon-name-part-type="order">Perciformes</tp:taxon-name-part></tp:taxon-name>: <tp:taxon-name><tp:taxon-name-part taxon-name-part-type="family">Sparidae</tp:taxon-name-part></tp:taxon-name>) from the Indian River Lagoon, Florida, with descriptions of four new species of <italic><tp:taxon-name><tp:taxon-name-part taxon-name-part-type="genus">Euryhaliotrema</tp:taxon-name-part></tp:taxon-name></italic> Kritsky &amp; Boeger, 2002 (<tp:taxon-name><tp:taxon-name-part taxon-name-part-type="genus">Dactylogyridae</tp:taxon-name-part></tp:taxon-name>).</article-title><source>Systematic Parasitology</source><volume>78</volume>: <fpage>57</fpage>–<lpage>68</lpage>. <ext-link xlink:type="simple" ext-link-type="doi" xlink:href="10.1007/s11230-010-9282-7">https://doi.org/10.1007/s11230-010-9282-7</ext-link></mixed-citation></ref></ref-list></tp:taxon-treatment>
