# Supplementary material for: Morphological and molecular (28S rRNA) data of monogeneans (Platyhelminthes) infecting the gill lamellae of marine fishes in the Campeche Bank, southwest Gulf of Mexico
Source: Zookeys. 2018 Sep 11;(783):125–61. doi: 10.3897/zookeys.783.26218 (PMC6160863; doi:10.3897/zookeys.783.26218)
Supplement: XML Treatment for Euryhaliotrema dunlapae [file zookeys.783.26218-treatment3.xml]

<!DOCTYPE tp:taxon-treatment
  PUBLIC "-//TaxonX//DTD Taxonomic Treatment Publishing DTD v0 20100105//EN" "tax-treatment-NSO.dtd">
<tp:taxon-treatment xmlns:tp="http://www.plazi.org/taxpub"><tp:treatment-meta><kwd-group><label>Taxon classification</label><kwd><named-content xmlns:xlink="http://www.w3.org/1999/xlink" content-type="kingdom">Animalia</named-content></kwd><kwd><named-content xmlns:xlink="http://www.w3.org/1999/xlink" content-type="order">Mazocraeidea</named-content></kwd><kwd><named-content xmlns:xlink="http://www.w3.org/1999/xlink" content-type="family">Dactylogyridae</named-content></kwd></kwd-group><mixed-citation publication-type="journal"><person-group><name><surname>Mendoza-Franco</surname><given-names>Edgar F.</given-names></name><name><surname>Tun</surname><given-names>Mariela del Carmen Rosado</given-names></name><name><surname>Anchevida</surname><given-names>Allan de Jesús Duarte</given-names></name><name><surname>Rodríguez</surname><given-names>Rodolfo E. del Rio</given-names></name></person-group><article-title>Morphological and molecular (28S rRNA) data of monogeneans (<tp:taxon-name><tp:taxon-name-part taxon-name-part-type="phylum">Platyhelminthes</tp:taxon-name-part></tp:taxon-name>) infecting the gill lamellae of marine fishes in the Campeche Bank, southwest Gulf of Mexico</article-title><source>Zookeys</source><day>11</day><month>9</month><year>2018</year><volume>2018</volume><issue>783</issue><fpage>125</fpage><lpage>161</lpage><pub-id pub-id-type="doi">10.3897/zookeys.783.26218</pub-id></mixed-citation></tp:treatment-meta><tp:nomenclature><tp:taxon-name>
              <tp:taxon-name-part taxon-name-part-type="genus" reg="Euryhaliotrema">Euryhaliotrema</tp:taxon-name-part>
              <tp:taxon-name-part taxon-name-part-type="species" reg="dunlapae">dunlapae</tp:taxon-name-part>
            </tp:taxon-name><tp:taxon-authority>Kritsky &amp; Bakenhaster, 2011</tp:taxon-authority></tp:nomenclature><tp:treatment-sec sec-type="Type host" id="SECID0EQ1AG"><title>Type host.</title><p>
              <italic><tp:taxon-name>
                  <tp:taxon-name-part taxon-name-part-type="genus" reg="Archosargus">Archosargus</tp:taxon-name-part>
                  <tp:taxon-name-part taxon-name-part-type="species" reg="probatocephalus">probatocephalus</tp:taxon-name-part>
                </tp:taxon-name></italic>
            </p></tp:treatment-sec><tp:treatment-sec sec-type="Present study" id="SECID0EB2AG"><title>Present study.</title><p><italic><tp:taxon-name><tp:taxon-name-part taxon-name-part-type="genus" reg="Archosargus">A.</tp:taxon-name-part><tp:taxon-name-part taxon-name-part-type="species" reg="rhomboidalis">rhomboidalis</tp:taxon-name-part></tp:taxon-name></italic> (new host)</p></tp:treatment-sec><tp:treatment-sec sec-type="Supplementary observations" id="SECID0ES2AG"><title>Supplementary observations</title><p><bold>(measurements based on seven specimens).</bold> Body 285 (200–360; 7) long; greatest width 63 (60–73; 3). MCO 17 (14–21; 7) long; proximal ring of the MCO 9 (8–10; 4) diameter. Haptor 54 (45–60; 4) wide. Ventral anchor 30 (29–31; 7) long; dorsal anchor 41 (37–47; 6) long. Hook pair 1, 14 (3) long.</p></tp:treatment-sec><tp:treatment-sec sec-type="comments" id="SECID0E12AG"><title>Comments.</title><p>A simultaneous infection with <italic><tp:taxon-name><tp:taxon-name-part taxon-name-part-type="genus" reg="Euryhaliotrema">E.</tp:taxon-name-part><tp:taxon-name-part taxon-name-part-type="species" reg="amydrum">amydrum</tp:taxon-name-part></tp:taxon-name></italic> and <italic><tp:taxon-name><tp:taxon-name-part taxon-name-part-type="genus" reg="Euryhaliotrema">E.</tp:taxon-name-part><tp:taxon-name-part taxon-name-part-type="species" reg="carbuncularium">carbuncularium</tp:taxon-name-part></tp:taxon-name></italic> occurred on <italic><tp:taxon-name><tp:taxon-name-part taxon-name-part-type="genus" reg="Archosargus">A.</tp:taxon-name-part><tp:taxon-name-part taxon-name-part-type="species" reg="rhomboidalis">rhomboidalis</tp:taxon-name-part></tp:taxon-name></italic>. Since all worms could not be identified, the data on infection rate relate to <italic><tp:taxon-name><tp:taxon-name-part taxon-name-part-type="genus" reg="Euryhaliotrema">E.</tp:taxon-name-part><tp:taxon-name-part taxon-name-part-type="species" reg="dunlapae">dunlapae</tp:taxon-name-part></tp:taxon-name></italic>, <italic><tp:taxon-name><tp:taxon-name-part taxon-name-part-type="genus" reg="Euryhaliotrema">E.</tp:taxon-name-part><tp:taxon-name-part taxon-name-part-type="species" reg="amydrum">amydrum</tp:taxon-name-part></tp:taxon-name></italic>, and <italic><tp:taxon-name><tp:taxon-name-part taxon-name-part-type="genus" reg="Euryhaliotrema">E.</tp:taxon-name-part><tp:taxon-name-part taxon-name-part-type="species" reg="carbuncularium">carbuncularium</tp:taxon-name-part></tp:taxon-name></italic>. <italic><tp:taxon-name><tp:taxon-name-part taxon-name-part-type="genus" reg="Euryhaliotrema">Euryhaliotrema</tp:taxon-name-part><tp:taxon-name-part taxon-name-part-type="species" reg="dunlapae">dunlapae</tp:taxon-name-part></tp:taxon-name></italic> was originally described on <italic><tp:taxon-name><tp:taxon-name-part taxon-name-part-type="genus" reg="Archosargus">A.</tp:taxon-name-part><tp:taxon-name-part taxon-name-part-type="species" reg="probatocephalus">probatocephalus</tp:taxon-name-part></tp:taxon-name></italic> from the Indian River Lagoon near Malabar, Brevard County, Florida (<xref ref-type="bibr" rid="B25">Kritsky and Bakenhaster 2011</xref>). Morphometrical comparison between present specimens and those originally described did not reveal a significant difference. As mentioned above for <italic><tp:taxon-name><tp:taxon-name-part taxon-name-part-type="genus" reg="Euryhaliotrema">E.</tp:taxon-name-part><tp:taxon-name-part taxon-name-part-type="species" reg="amydrum">amydrum</tp:taxon-name-part></tp:taxon-name></italic>, <xref ref-type="bibr" rid="B39">Montoya-Mendoza et al. (2015)</xref> also reported <italic><tp:taxon-name><tp:taxon-name-part taxon-name-part-type="genus" reg="Euryhaliotrema">E.</tp:taxon-name-part><tp:taxon-name-part taxon-name-part-type="species" reg="dunlapae">dunlapae</tp:taxon-name-part></tp:taxon-name></italic> on <italic><tp:taxon-name><tp:taxon-name-part taxon-name-part-type="genus" reg="Archosargus">A.</tp:taxon-name-part><tp:taxon-name-part taxon-name-part-type="species" reg="probatocephalus">probatocephalus</tp:taxon-name-part></tp:taxon-name></italic> in Veracruz, Mexico; however, they did not provide any accession number for these specimens of <italic><tp:taxon-name><tp:taxon-name-part taxon-name-part-type="genus" reg="Euryhaliotrema">E.</tp:taxon-name-part><tp:taxon-name-part taxon-name-part-type="species" reg="dunlapae">dunlapae</tp:taxon-name-part></tp:taxon-name></italic>.</p></tp:treatment-sec><tp:treatment-sec sec-type="Specimens deposited" id="SECID0EIABG"><title>Specimens deposited.</title><p>Seven reference specimens in the <abbrev xmlns:xlink="http://www.w3.org/1999/xlink" content-type="institution" xlink:title="Colección Nacional de Helmintos, Universidad Nacional Autónoma de México" id="ABBRID0EOABG" xlink:type="simple">CNHE</abbrev> (10609).</p></tp:treatment-sec><ref-list><ref id="B25"><mixed-citation xmlns:xlink="http://www.w3.org/1999/xlink" xlink:type="simple"><person-group><name name-style="western"><surname>Kritsky</surname><given-names>DC</given-names></name><name name-style="western"><surname>Bakenhaster</surname><given-names>MD</given-names></name></person-group> (<year>2011</year>) <article-title>Monogenoidean parasites of the gill lamellae of the sheepshead <italic><tp:taxon-name><tp:taxon-name-part taxon-name-part-type="genus">Archosargus</tp:taxon-name-part><tp:taxon-name-part taxon-name-part-type="species">probatocephalus</tp:taxon-name-part></tp:taxon-name></italic> (Walbaum) (<tp:taxon-name><tp:taxon-name-part taxon-name-part-type="order">Perciformes</tp:taxon-name-part></tp:taxon-name>: <tp:taxon-name><tp:taxon-name-part taxon-name-part-type="family">Sparidae</tp:taxon-name-part></tp:taxon-name>) from the Indian River Lagoon, Florida, with descriptions of four new species of <italic><tp:taxon-name><tp:taxon-name-part taxon-name-part-type="genus">Euryhaliotrema</tp:taxon-name-part></tp:taxon-name></italic> Kritsky &amp; Boeger, 2002 (<tp:taxon-name><tp:taxon-name-part taxon-name-part-type="genus">Dactylogyridae</tp:taxon-name-part></tp:taxon-name>).</article-title><source>Systematic Parasitology</source><volume>78</volume>: <fpage>57</fpage>–<lpage>68</lpage>. <ext-link xlink:type="simple" ext-link-type="doi" xlink:href="10.1007/s11230-010-9282-7">https://doi.org/10.1007/s11230-010-9282-7</ext-link></mixed-citation></ref><ref id="B39"><mixed-citation xmlns:xlink="http://www.w3.org/1999/xlink" xlink:type="simple"><person-group><name name-style="western"><surname>Montoya-Mendoza</surname><given-names>J</given-names></name><name name-style="western"><surname>Castañeda Chávez</surname><given-names>MR</given-names></name><name name-style="western"><surname>Lango Reynoso</surname><given-names>F</given-names></name></person-group> (<year>2015</year>) <article-title>Helminths of sheepshead, <italic><tp:taxon-name><tp:taxon-name-part taxon-name-part-type="genus">Archosargus</tp:taxon-name-part><tp:taxon-name-part taxon-name-part-type="species">probatocephalus</tp:taxon-name-part></tp:taxon-name></italic> (<tp:taxon-name><tp:taxon-name-part taxon-name-part-type="class">Pisces</tp:taxon-name-part></tp:taxon-name>: <tp:taxon-name><tp:taxon-name-part taxon-name-part-type="family">Sparidae</tp:taxon-name-part></tp:taxon-name>) from Alvarado, Veracruz, México.</article-title><source>Global Journal of Biology, Agriculture &amp; Health Sciences</source><volume>4</volume>(<issue>2</issue>): <fpage>45</fpage>–<lpage>47</lpage>.</mixed-citation></ref></ref-list></tp:taxon-treatment>
