# Supplementary material for: Morphological and molecular (28S rRNA) data of monogeneans (Platyhelminthes) infecting the gill lamellae of marine fishes in the Campeche Bank, southwest Gulf of Mexico
Source: Zookeys. 2018 Sep 11;(783):125–61. doi: 10.3897/zookeys.783.26218 (PMC6160863; doi:10.3897/zookeys.783.26218)
Supplement: XML Treatment for Haliotrema fastigatum [file zookeys.783.26218-treatment5.xml]

<!DOCTYPE tp:taxon-treatment
  PUBLIC "-//TaxonX//DTD Taxonomic Treatment Publishing DTD v0 20100105//EN" "tax-treatment-NSO.dtd">
<tp:taxon-treatment xmlns:tp="http://www.plazi.org/taxpub"><tp:treatment-meta><kwd-group><label>Taxon classification</label><kwd><named-content xmlns:xlink="http://www.w3.org/1999/xlink" content-type="kingdom">Animalia</named-content></kwd><kwd><named-content xmlns:xlink="http://www.w3.org/1999/xlink" content-type="order">Mazocraeidea</named-content></kwd><kwd><named-content xmlns:xlink="http://www.w3.org/1999/xlink" content-type="family">Dactylogyridae</named-content></kwd></kwd-group><mixed-citation publication-type="journal"><person-group><name><surname>Mendoza-Franco</surname><given-names>Edgar F.</given-names></name><name><surname>Tun</surname><given-names>Mariela del Carmen Rosado</given-names></name><name><surname>Anchevida</surname><given-names>Allan de Jesús Duarte</given-names></name><name><surname>Rodríguez</surname><given-names>Rodolfo E. del Rio</given-names></name></person-group><article-title>Morphological and molecular (28S rRNA) data of monogeneans (<tp:taxon-name><tp:taxon-name-part taxon-name-part-type="phylum">Platyhelminthes</tp:taxon-name-part></tp:taxon-name>) infecting the gill lamellae of marine fishes in the Campeche Bank, southwest Gulf of Mexico</article-title><source>Zookeys</source><day>11</day><month>9</month><year>2018</year><volume>2018</volume><issue>783</issue><fpage>125</fpage><lpage>161</lpage><pub-id pub-id-type="doi">10.3897/zookeys.783.26218</pub-id></mixed-citation></tp:treatment-meta><tp:nomenclature><tp:taxon-name>
              <tp:taxon-name-part taxon-name-part-type="genus" reg="Haliotrema">Haliotrema</tp:taxon-name-part>
              <tp:taxon-name-part taxon-name-part-type="species" reg="fastigatum">fastigatum</tp:taxon-name-part>
            </tp:taxon-name><tp:taxon-authority>Zhukov, 1976</tp:taxon-authority><tp:nomenclature-citation-list><tp:nomenclature-citation><tp:taxon-name>
                  <tp:taxon-name-part taxon-name-part-type="genus" reg="Haliotrema">Haliotrema</tp:taxon-name-part>
                  <tp:taxon-name-part taxon-name-part-type="species" reg="fastigatum">fastigatum</tp:taxon-name-part>
                </tp:taxon-name><comment>Zhukov, 1976: 43, fig. 10; <xref ref-type="bibr" rid="B27">Kritsky and Boeger 2002</xref>: 33 (transferred to <tp:taxon-name><tp:taxon-name-part taxon-name-part-type="genus" reg="Euryhaliotrema">Euryhaliotrema</tp:taxon-name-part></tp:taxon-name>); <xref ref-type="bibr" rid="B24">Kritsky 2012</xref>: 237–239, figs 11–17 (redescribed).</comment></tp:nomenclature-citation></tp:nomenclature-citation-list></tp:nomenclature><tp:treatment-sec sec-type="Type host" id="SECID0EFHBG"><title>Type host.</title><p><italic><tp:taxon-name><tp:taxon-name-part taxon-name-part-type="genus" reg="Lutjanus">Lutjanus</tp:taxon-name-part><tp:taxon-name-part taxon-name-part-type="species" reg="apodus">apodus</tp:taxon-name-part></tp:taxon-name></italic> (Walbaum, 1792)</p></tp:treatment-sec><tp:treatment-sec sec-type="Present study" id="SECID0EWHBG"><title>Present study.</title><p>
              <italic><tp:taxon-name>
                  <tp:taxon-name-part taxon-name-part-type="genus" reg="Lutjanus">L.</tp:taxon-name-part>
                  <tp:taxon-name-part taxon-name-part-type="species" reg="griseus">griseus</tp:taxon-name-part>
                </tp:taxon-name></italic>
            </p></tp:treatment-sec><tp:treatment-sec sec-type="Locality/prevalence, mean abundance and intensity range" id="SECID0EHIBG"><title>Locality/prevalence, mean abundance and intensity range.</title><p><bold>San Francisco</bold>: 63 fish (mean <abbrev xmlns:xlink="http://www.w3.org/1999/xlink" xlink:title="total length" id="ABBRID0EPIBG" xlink:type="simple">TL</abbrev> 28.1cm; range 21.6–39) infected of 65 examined (97 %); abundance, 12; intensity of infection, 10–18 worms. <bold>Seyba Playa</bold>: 40 fish (<abbrev xmlns:xlink="http://www.w3.org/1999/xlink" xlink:title="total length" id="ABBRID0EVIBG" xlink:type="simple">TL</abbrev> 28.5; 23–37) infected of 45 examined (88.8 %); abundance, 8; intensity of infection, 2–11. <bold>Champoton</bold>: 27 fish (<abbrev xmlns:xlink="http://www.w3.org/1999/xlink" xlink:title="total length" id="ABBRID0E2IBG" xlink:type="simple">TL</abbrev> 28.3; 25.2–37) infected of 37 examined (73 %); abundance, 4; intensity of infection, 4–11.</p></tp:treatment-sec><tp:treatment-sec sec-type="Supplementary observations" id="SECID0E6IBG"><title>Supplementary observations</title><p><bold>(measurements based on ten specimens).</bold> Body 356 (300–460; 9) long; greatest width 72 (54–95; 8). Haptor 70 (47–85; 8) wide. Pharynx 16 (13–18; 8) wide. MCO 32 (28–34; 7) long. Proximal ring of the MCO 18 (12–20; 8) diameter. Accessory piece 23 (21–24; 3) long. Ventral anchor 29 (27–30; 10) long; dorsal anchor 41 (38–45; 6) long. Ventral bar 36 (34–40; 7) long; dorsal bar 37 (35–46; 5) long. Hook 12 (11–12; 7) long.</p></tp:treatment-sec><tp:treatment-sec sec-type="comments" id="SECID0EHJBG"><title>Comments.</title><p><xref ref-type="bibr" rid="B56">Zhukov (1976)</xref> originally described this species as <italic><tp:taxon-name><tp:taxon-name-part taxon-name-part-type="genus" reg="Haliotrema">Haliotrema</tp:taxon-name-part><tp:taxon-name-part taxon-name-part-type="species" reg="fastigatum">fastigatum</tp:taxon-name-part></tp:taxon-name></italic> from <italic><tp:taxon-name><tp:taxon-name-part taxon-name-part-type="genus" reg="Lutjanus">L.</tp:taxon-name-part><tp:taxon-name-part taxon-name-part-type="species" reg="apodus">apodus</tp:taxon-name-part></tp:taxon-name></italic> and <italic><tp:taxon-name><tp:taxon-name-part taxon-name-part-type="genus" reg="Lutjanus">Lutjanus</tp:taxon-name-part><tp:taxon-name-part taxon-name-part-type="species" reg="jocu">jocu</tp:taxon-name-part></tp:taxon-name></italic> (Bloch &amp; Schneider, 1801) from the area Havana (Gulf of Mexico). In 2002, Kritsky and Boeger transferred this species to <italic><tp:taxon-name><tp:taxon-name-part taxon-name-part-type="genus" reg="Euryhaliotrema">Euryhaliotrema</tp:taxon-name-part></tp:taxon-name></italic> as <italic><tp:taxon-name><tp:taxon-name-part taxon-name-part-type="genus" reg="Euryhaliotrema">E.</tp:taxon-name-part><tp:taxon-name-part taxon-name-part-type="species" reg="fastigatum">fastigatum</tp:taxon-name-part></tp:taxon-name></italic> based on details presented in the original description (<xref ref-type="bibr" rid="B56">Zhukov 1976</xref>) of the copulatory complex, internal organs, and haptoral armament according with the diagnosis of <italic><tp:taxon-name><tp:taxon-name-part taxon-name-part-type="genus" reg="Euryhaliotrema">Euryhaliotrema</tp:taxon-name-part></tp:taxon-name></italic>. Later, <xref ref-type="bibr" rid="B24">Kritsky (2012)</xref> redescribed <italic><tp:taxon-name><tp:taxon-name-part taxon-name-part-type="genus" reg="Euryhaliotrema">E.</tp:taxon-name-part><tp:taxon-name-part taxon-name-part-type="species" reg="fastigatum">fastigatum</tp:taxon-name-part></tp:taxon-name></italic> based on specimens collected from <italic><tp:taxon-name><tp:taxon-name-part taxon-name-part-type="genus" reg="Lutjanus">L.</tp:taxon-name-part><tp:taxon-name-part taxon-name-part-type="species" reg="griseus">griseus</tp:taxon-name-part></tp:taxon-name></italic> and other lutjanids (<italic><tp:taxon-name><tp:taxon-name-part taxon-name-part-type="genus" reg="Lutjanus">L.</tp:taxon-name-part><tp:taxon-name-part taxon-name-part-type="species" reg="apodus">apodus</tp:taxon-name-part></tp:taxon-name></italic>, <italic><tp:taxon-name><tp:taxon-name-part taxon-name-part-type="genus" reg="Lutjanus">L.</tp:taxon-name-part><tp:taxon-name-part taxon-name-part-type="species" reg="jocu">jocu</tp:taxon-name-part></tp:taxon-name></italic>, and <italic><tp:taxon-name><tp:taxon-name-part taxon-name-part-type="genus" reg="Lutjanus">L.</tp:taxon-name-part><tp:taxon-name-part taxon-name-part-type="species" reg="argentiventris">argentiventris</tp:taxon-name-part></tp:taxon-name></italic>) from Florida and off Taboga Island, Perlas Archipielago, Isla Saboga, and Isla Tabugilla (all from the Pacific of Panama). <italic><tp:taxon-name><tp:taxon-name-part taxon-name-part-type="genus" reg="Euryhaliotrema">Euryhaliotrema</tp:taxon-name-part><tp:taxon-name-part taxon-name-part-type="species" reg="fastigatum">fastigatum</tp:taxon-name-part></tp:taxon-name></italic> is characterized in having a thinning of the base of the dorsal anchor near its junction with the anchor shaft and by lacking by lacking an articulation process in the copulatory complex. Measurements and the morphology of the sclerotized structures of the present specimens do not differ significantly from that figured in the redescription of <italic><tp:taxon-name><tp:taxon-name-part taxon-name-part-type="genus" reg="Euryhaliotrema">E.</tp:taxon-name-part><tp:taxon-name-part taxon-name-part-type="species" reg="fastigatum">fastigatum</tp:taxon-name-part></tp:taxon-name></italic>. This monogenean species has also been reported on <italic><tp:taxon-name><tp:taxon-name-part taxon-name-part-type="genus" reg="Lutjanus">Lutjanus</tp:taxon-name-part><tp:taxon-name-part taxon-name-part-type="species" reg="analis">analis</tp:taxon-name-part></tp:taxon-name></italic> (Cuvier, 1828) and <italic><tp:taxon-name><tp:taxon-name-part taxon-name-part-type="genus" reg="Lutjanus">L.</tp:taxon-name-part><tp:taxon-name-part taxon-name-part-type="species" reg="griseus">griseus</tp:taxon-name-part></tp:taxon-name></italic> from Puerto Rico and off Venezuela (Bosques-Rodriguez 2004, <xref ref-type="bibr" rid="B15">Fuentes Zambrano et al. 2003</xref>, <xref ref-type="bibr" rid="B14">Fuentes Zambrano and Silva Rojas 2006</xref>, <xref ref-type="bibr" rid="B24">Kritsky 2012</xref>).</p></tp:treatment-sec><tp:treatment-sec sec-type="Specimens deposited" id="SECID0ECPBG"><title>Specimens deposited.</title><p>Ten reference specimens in the <abbrev xmlns:xlink="http://www.w3.org/1999/xlink" content-type="institution" xlink:title="Colección Nacional de Helmintos, Universidad Nacional Autónoma de México" id="ABBRID0EIPBG" xlink:type="simple">CNHE</abbrev> (10621).</p></tp:treatment-sec><ref-list><ref id="B27"><mixed-citation xmlns:xlink="http://www.w3.org/1999/xlink" xlink:type="simple"><person-group><name name-style="western"><surname>Kritsky</surname><given-names>DC</given-names></name><name name-style="western"><surname>Boeger</surname><given-names>WA</given-names></name></person-group> (<year>2002</year>) <article-title>Neotropical <tp:taxon-name><tp:taxon-name-part taxon-name-part-type="class">Monogenoidea</tp:taxon-name-part></tp:taxon-name>. 41: New and previously described species of <tp:taxon-name><tp:taxon-name-part taxon-name-part-type="genus">Dactylogyridae</tp:taxon-name-part></tp:taxon-name> (<tp:taxon-name><tp:taxon-name-part taxon-name-part-type="phylum">Platyhelminthes</tp:taxon-name-part></tp:taxon-name>) from the gills of marine and freshwater perciform fishes (<tp:taxon-name><tp:taxon-name-part taxon-name-part-type="subclass">Teleostei</tp:taxon-name-part></tp:taxon-name>) with proposal of a new genus and a hypothesis on phylogeny.</article-title><source>Zoosystema</source><volume>24</volume>: <fpage>7</fpage>–<lpage>40</lpage>. <ext-link xlink:type="simple" ext-link-type="uri" xlink:href="http://www.mnhn.fr/publication/">http://www.mnhn.fr/publication/</ext-link>.</mixed-citation></ref><ref id="B24"><mixed-citation xmlns:xlink="http://www.w3.org/1999/xlink" xlink:type="simple"><person-group><name name-style="western"><surname>Kritsky</surname><given-names>DC</given-names></name></person-group> (<year>2012</year>) <article-title>Dactylogyrids (<tp:taxon-name><tp:taxon-name-part taxon-name-part-type="class">Monogenoidea</tp:taxon-name-part></tp:taxon-name>: <tp:taxon-name><tp:taxon-name-part taxon-name-part-type="superorder">Polyonchoinea</tp:taxon-name-part></tp:taxon-name>) parasitising the gills of snappers (<tp:taxon-name><tp:taxon-name-part taxon-name-part-type="order">Perciformes</tp:taxon-name-part></tp:taxon-name>: <tp:taxon-name><tp:taxon-name-part taxon-name-part-type="family">Lutjanidae</tp:taxon-name-part></tp:taxon-name>): revision of <italic><tp:taxon-name><tp:taxon-name-part taxon-name-part-type="genus">Euryhaliotrema</tp:taxon-name-part></tp:taxon-name></italic> with new and previously described species from the Red Sea, Persian Gulf, the eastern and Indo-west Pacific Ocean, and the Gulf of Mexico.</article-title><source>Zoologia</source><volume>29</volume>: <fpage>227</fpage>–<lpage>276</lpage>. <ext-link xlink:type="simple" ext-link-type="doi" xlink:href="10.1590/S1984-46702012000300006">https://doi.org/10.1590/S1984-46702012000300006</ext-link></mixed-citation></ref><ref id="B56"><mixed-citation xmlns:xlink="http://www.w3.org/1999/xlink" xlink:type="simple"><person-group><name name-style="western"><surname>Zhukov</surname><given-names>EV</given-names></name></person-group> (<year>1976</year>) <article-title>New monogenean species of the genus <italic><tp:taxon-name><tp:taxon-name-part taxon-name-part-type="genus">Haliotrema</tp:taxon-name-part></tp:taxon-name></italic> Johnston and Tiegs, 1922, from the Gulf of Mexico fishes of the fam. <tp:taxon-name><tp:taxon-name-part taxon-name-part-type="family">Lutianidae</tp:taxon-name-part></tp:taxon-name> (sic).</article-title><source>Proceedings, Institute of Biology and Pedology, Far-East Science Centre, Academy of Sciences of the USSR, New Series</source><volume>35</volume>: <fpage>33</fpage>–<lpage>47</lpage>. [In Russian]</mixed-citation></ref><ref id="B15"><mixed-citation xmlns:xlink="http://www.w3.org/1999/xlink" xlink:type="simple"><person-group><name name-style="western"><surname>Fuentes Zambrano</surname><given-names>JL</given-names></name><name name-style="western"><surname>Silva Rojas</surname><given-names>C</given-names></name><name name-style="western"><surname>Reyes León</surname><given-names>Y</given-names></name></person-group> (<year>2003</year>) <article-title>Parásitos en juveniles de <italic><tp:taxon-name><tp:taxon-name-part taxon-name-part-type="genus">Lutjanus</tp:taxon-name-part><tp:taxon-name-part taxon-name-part-type="species">griseus</tp:taxon-name-part></tp:taxon-name></italic> (<tp:taxon-name><tp:taxon-name-part taxon-name-part-type="class">Pisces</tp:taxon-name-part></tp:taxon-name>: <tp:taxon-name><tp:taxon-name-part taxon-name-part-type="family">Lutjanidae</tp:taxon-name-part></tp:taxon-name>) de la Laguna de la Restinga, Isla de Margarita, Venezuela.</article-title><source>Interciencia</source><volume>28</volume>: <fpage>463</fpage>–<lpage>468</lpage>. <ext-link xlink:type="simple" ext-link-type="uri" xlink:href="http://www.scielo.org.ve/scielo.php?script=sci_arttext%26pid=S0378-18442003000800006%26lng=es%26nrm=iso">http://www.scielo.org.ve/scielo.php?script=sci_arttext&amp;pid=S0378-18442003000800006&amp;lng=es&amp;nrm=iso</ext-link></mixed-citation></ref><ref id="B14"><mixed-citation xmlns:xlink="http://www.w3.org/1999/xlink" xlink:type="simple"><person-group><name name-style="western"><surname>Fuentes Zambrano</surname><given-names>JL</given-names></name><name name-style="western"><surname>Silva Rojas</surname><given-names>CL</given-names></name></person-group> (<year>2006</year>) <article-title>Una nueva especie de <italic><tp:taxon-name><tp:taxon-name-part taxon-name-part-type="genus">Euryhaliotrema</tp:taxon-name-part></tp:taxon-name></italic> Kritsky y Boeger, 2002 (<tp:taxon-name><tp:taxon-name-part taxon-name-part-type="class">Monogenea</tp:taxon-name-part></tp:taxon-name>) encontrada en branquias de <italic><tp:taxon-name><tp:taxon-name-part taxon-name-part-type="genus">Lutjanus</tp:taxon-name-part><tp:taxon-name-part taxon-name-part-type="species">griseus</tp:taxon-name-part></tp:taxon-name></italic> (<tp:taxon-name><tp:taxon-name-part taxon-name-part-type="order">Perciformes</tp:taxon-name-part></tp:taxon-name>: <tp:taxon-name><tp:taxon-name-part taxon-name-part-type="family">Lutjanidae</tp:taxon-name-part></tp:taxon-name>) de la Isla de Margarita, Venezuela.</article-title><source>Boletin del Instituto Oceanográfico de Venezuela, Universidad de Oriente</source><volume>45</volume>: <fpage>3</fpage>–<lpage>7</lpage>.</mixed-citation></ref></ref-list></tp:taxon-treatment>
