# Supplementary material for: Morphological and molecular (28S rRNA) data of monogeneans (Platyhelminthes) infecting the gill lamellae of marine fishes in the Campeche Bank, southwest Gulf of Mexico
Source: Zookeys. 2018 Sep 11;(783):125–61. doi: 10.3897/zookeys.783.26218 (PMC6160863; doi:10.3897/zookeys.783.26218)
Supplement: XML Treatment for Haliotrema longibaculum [file zookeys.783.26218-treatment6.xml]

<!DOCTYPE tp:taxon-treatment
  PUBLIC "-//TaxonX//DTD Taxonomic Treatment Publishing DTD v0 20100105//EN" "tax-treatment-NSO.dtd">
<tp:taxon-treatment xmlns:tp="http://www.plazi.org/taxpub"><tp:treatment-meta><kwd-group><label>Taxon classification</label><kwd><named-content xmlns:xlink="http://www.w3.org/1999/xlink" content-type="kingdom">Animalia</named-content></kwd><kwd><named-content xmlns:xlink="http://www.w3.org/1999/xlink" content-type="order">Mazocraeidea</named-content></kwd><kwd><named-content xmlns:xlink="http://www.w3.org/1999/xlink" content-type="family">Dactylogyridae</named-content></kwd></kwd-group><mixed-citation publication-type="journal"><person-group><name><surname>Mendoza-Franco</surname><given-names>Edgar F.</given-names></name><name><surname>Tun</surname><given-names>Mariela del Carmen Rosado</given-names></name><name><surname>Anchevida</surname><given-names>Allan de Jesús Duarte</given-names></name><name><surname>Rodríguez</surname><given-names>Rodolfo E. del Rio</given-names></name></person-group><article-title>Morphological and molecular (28S rRNA) data of monogeneans (<tp:taxon-name><tp:taxon-name-part taxon-name-part-type="phylum">Platyhelminthes</tp:taxon-name-part></tp:taxon-name>) infecting the gill lamellae of marine fishes in the Campeche Bank, southwest Gulf of Mexico</article-title><source>Zookeys</source><day>11</day><month>9</month><year>2018</year><volume>2018</volume><issue>783</issue><fpage>125</fpage><lpage>161</lpage><pub-id pub-id-type="doi">10.3897/zookeys.783.26218</pub-id></mixed-citation></tp:treatment-meta><tp:nomenclature><tp:taxon-name>
              <tp:taxon-name-part taxon-name-part-type="genus" reg="Haliotrema">Haliotrema</tp:taxon-name-part>
              <tp:taxon-name-part taxon-name-part-type="species" reg="longibaculum">longibaculum</tp:taxon-name-part>
            </tp:taxon-name><tp:taxon-authority>Zhukov, 1976</tp:taxon-authority><tp:nomenclature-citation-list><tp:nomenclature-citation><tp:taxon-name>
                  <tp:taxon-name-part taxon-name-part-type="genus" reg="Haliotrema">Haliotrema</tp:taxon-name-part>
                  <tp:taxon-name-part taxon-name-part-type="species" reg="longibaculum">longibaculum</tp:taxon-name-part>
                </tp:taxon-name><comment>Zhukov, 1976: 39, fig. 6; <xref ref-type="bibr" rid="B27">Kritsky and Boeger 2002</xref>: 32 (transferred to <tp:taxon-name><tp:taxon-name-part taxon-name-part-type="genus" reg="Euryhaliotrema">Euryhaliotrema</tp:taxon-name-part></tp:taxon-name>); <xref ref-type="bibr" rid="B24">Kritsky 2012</xref>: 242–244, figs 30–36 (redescribed).</comment></tp:nomenclature-citation></tp:nomenclature-citation-list></tp:nomenclature><tp:treatment-sec sec-type="Type host" id="SECID0EMRBG"><title>Type host.</title><p><italic><tp:taxon-name><tp:taxon-name-part taxon-name-part-type="genus" reg="Lutjanus">Lutjanus</tp:taxon-name-part><tp:taxon-name-part taxon-name-part-type="species" reg="mahogoni">mahogoni</tp:taxon-name-part></tp:taxon-name></italic> (Cuvier, 1828)</p></tp:treatment-sec><tp:treatment-sec sec-type="Present study" id="SECID0E4RBG"><title>Present study.</title><p><italic><tp:taxon-name><tp:taxon-name-part taxon-name-part-type="genus" reg="Lutjanus">L.</tp:taxon-name-part><tp:taxon-name-part taxon-name-part-type="species" reg="synagris">synagris</tp:taxon-name-part></tp:taxon-name></italic> and <italic><tp:taxon-name><tp:taxon-name-part taxon-name-part-type="genus" reg="Lutjanus">L.</tp:taxon-name-part><tp:taxon-name-part taxon-name-part-type="species" reg="griseus">griseus</tp:taxon-name-part></tp:taxon-name></italic> (new host)</p></tp:treatment-sec><tp:treatment-sec sec-type="Locality/prevalence, mean abundance and intensity range on L. synagris" id="SECID0EZSBG"><title>Locality/prevalence, mean abundance and intensity range on <italic><tp:taxon-name><tp:taxon-name-part taxon-name-part-type="genus" reg="Lutjanus">L.</tp:taxon-name-part><tp:taxon-name-part taxon-name-part-type="species" reg="synagris">synagris</tp:taxon-name-part></tp:taxon-name></italic>.</title><p><bold>San Francisco</bold>: 68 fish (mean <abbrev xmlns:xlink="http://www.w3.org/1999/xlink" xlink:title="total length" id="ABBRID0ENTBG" xlink:type="simple">TL</abbrev> 28.2 cm; range 20–35.7) infected of 70 examined (97%); abundance, 12; intensity of infection, 8–19 worms. <bold>Seyba Playa</bold>: 77 fish (<abbrev xmlns:xlink="http://www.w3.org/1999/xlink" xlink:title="total length" id="ABBRID0ETTBG" xlink:type="simple">TL</abbrev> 28.4; 19.2–30.5) infected of 79 examined (97.5 %); abundance, 14; intensity of infection, 6–27. <bold>Champoton</bold>: 70 fish (<abbrev xmlns:xlink="http://www.w3.org/1999/xlink" xlink:title="total length" id="ABBRID0EZTBG" xlink:type="simple">TL</abbrev> 28.2; 24.7–30.5) infected of 75 examined (93.3%); abundance, 12; intensity of infection, 4–18.</p></tp:treatment-sec><tp:treatment-sec sec-type="Supplementary observations" id="SECID0E4TBG"><title>Supplementary observations</title><p><bold>(measurements based on ten specimens on <italic><tp:taxon-name><tp:taxon-name-part taxon-name-part-type="genus" reg="Lutjanus">L.</tp:taxon-name-part><tp:taxon-name-part taxon-name-part-type="species" reg="synagris">synagris</tp:taxon-name-part></tp:taxon-name></italic>).</bold> Body 217 (190–270; 8) long; greatest width 62 (50–72; 4). Haptor 65 (55–80; 8) wide. Pharynx 19 (15– 24; 6) wide. MCO 21 (18–26; 6) long. Ventral anchor 25 (24–26; 9) long; dorsal anchor 37 (32–40; 11) long. Ventral bar 43 (33–49; 8) long; dorsal bar 32 (30–33; 5) long.</p></tp:treatment-sec><tp:treatment-sec sec-type="comments" id="SECID0ERUBG"><title>Comments.</title><p><italic><tp:taxon-name><tp:taxon-name-part taxon-name-part-type="genus" reg="Euryhaliotrema">Euryhaliotrema</tp:taxon-name-part><tp:taxon-name-part taxon-name-part-type="species" reg="longibaculum">longibaculum</tp:taxon-name-part></tp:taxon-name></italic> was originally described and depicted (as <italic><tp:taxon-name><tp:taxon-name-part taxon-name-part-type="genus" reg="Haliotrema">Haliotrema</tp:taxon-name-part><tp:taxon-name-part taxon-name-part-type="species" reg="longibaculum">longibaculum</tp:taxon-name-part></tp:taxon-name></italic>) from <italic><tp:taxon-name><tp:taxon-name-part taxon-name-part-type="genus" reg="Lutjanus">L.</tp:taxon-name-part><tp:taxon-name-part taxon-name-part-type="species" reg="synagris">synagris</tp:taxon-name-part></tp:taxon-name></italic> and <italic><tp:taxon-name><tp:taxon-name-part taxon-name-part-type="genus" reg="Lutjanus">L.</tp:taxon-name-part><tp:taxon-name-part taxon-name-part-type="species" reg="mahogoni">mahogoni</tp:taxon-name-part></tp:taxon-name></italic> collected off Cuba (Area Havana) (<xref ref-type="bibr" rid="B56">Zhukov 1976</xref>, <xref ref-type="bibr" rid="B24">Kritsky 2012</xref>). Later, <xref ref-type="bibr" rid="B27">Kritsky and Boeger (2002)</xref> transferred the species to <italic><tp:taxon-name><tp:taxon-name-part taxon-name-part-type="genus" reg="Euryhaliotrema">Euryhaliotrema</tp:taxon-name-part></tp:taxon-name></italic> based on Zhukov´s original description and drawings. The present specimens fit the diagnosis of <italic><tp:taxon-name><tp:taxon-name-part taxon-name-part-type="genus" reg="Euryhaliotrema">E.</tp:taxon-name-part><tp:taxon-name-part taxon-name-part-type="species" reg="longibaculum">longibaculum</tp:taxon-name-part></tp:taxon-name></italic>, which was redescribed by <xref ref-type="bibr" rid="B24">Kritsky (2012)</xref> based on specimens found in <italic><tp:taxon-name><tp:taxon-name-part taxon-name-part-type="genus" reg="Lutjanus">L.</tp:taxon-name-part><tp:taxon-name-part taxon-name-part-type="species" reg="synagris">synagris</tp:taxon-name-part></tp:taxon-name></italic> from Florida, USA. <italic><tp:taxon-name><tp:taxon-name-part taxon-name-part-type="genus" reg="Euryhaliotrema">Euryhaliotrema</tp:taxon-name-part><tp:taxon-name-part taxon-name-part-type="species" reg="longibaculum">longibaculum</tp:taxon-name-part></tp:taxon-name></italic> is characterized by having dorsal anchors with an <tp:taxon-name><tp:taxon-name-part taxon-name-part-type="genus" reg="Pellona"/><tp:taxon-name-part taxon-name-part-type="species" reg="elongate">elongate</tp:taxon-name-part></tp:taxon-name> superficial root, poorly developed deep root and <tp:taxon-name><tp:taxon-name-part taxon-name-part-type="genus" reg="Pellona"/><tp:taxon-name-part taxon-name-part-type="species" reg="elongate">elongate</tp:taxon-name-part></tp:taxon-name> point extending anteriorly near to the level of the union of the anchor shaft and base, and an articulation process in the copulatory complex connecting the accessory piece to the base of the MCO. Morphometrical comparison of the present material with the redescription of this species provided by <xref ref-type="bibr" rid="B24">Kritsky (2012)</xref> did not reveal any differences. Recently, <xref ref-type="bibr" rid="B40">Montoya-Mendoza et al. (2016)</xref> reported <italic><tp:taxon-name><tp:taxon-name-part taxon-name-part-type="genus" reg="Euryhaliotrema">E.</tp:taxon-name-part><tp:taxon-name-part taxon-name-part-type="species" reg="longibaculum">longibaculum</tp:taxon-name-part></tp:taxon-name></italic> (voucher <abbrev xmlns:xlink="http://www.w3.org/1999/xlink" content-type="institution" xlink:title="Colección Nacional de Helmintos, Universidad Nacional Autónoma de México" id="ABBRID0E3YBG" xlink:type="simple">CNHE</abbrev> 10221), from <italic><tp:taxon-name><tp:taxon-name-part taxon-name-part-type="genus" reg="Lutjanus">L.</tp:taxon-name-part><tp:taxon-name-part taxon-name-part-type="species" reg="synagris">synagris</tp:taxon-name-part></tp:taxon-name></italic> from Santiaguillo Reef, Veracruz (Gulf of Mexico). Examination of that voucher allowed us to confirm the species identity.</p></tp:treatment-sec><tp:treatment-sec sec-type="Specimens deposited" id="SECID0EMZBG"><title>Specimens deposited.</title><p>Ten reference specimens in the <abbrev xmlns:xlink="http://www.w3.org/1999/xlink" content-type="institution" xlink:title="Colección Nacional de Helmintos, Universidad Nacional Autónoma de México" id="ABBRID0ESZBG" xlink:type="simple">CNHE</abbrev> (10601).</p></tp:treatment-sec><ref-list><ref id="B27"><mixed-citation xmlns:xlink="http://www.w3.org/1999/xlink" xlink:type="simple"><person-group><name name-style="western"><surname>Kritsky</surname><given-names>DC</given-names></name><name name-style="western"><surname>Boeger</surname><given-names>WA</given-names></name></person-group> (<year>2002</year>) <article-title>Neotropical <tp:taxon-name><tp:taxon-name-part taxon-name-part-type="class">Monogenoidea</tp:taxon-name-part></tp:taxon-name>. 41: New and previously described species of <tp:taxon-name><tp:taxon-name-part taxon-name-part-type="genus">Dactylogyridae</tp:taxon-name-part></tp:taxon-name> (<tp:taxon-name><tp:taxon-name-part taxon-name-part-type="phylum">Platyhelminthes</tp:taxon-name-part></tp:taxon-name>) from the gills of marine and freshwater perciform fishes (<tp:taxon-name><tp:taxon-name-part taxon-name-part-type="subclass">Teleostei</tp:taxon-name-part></tp:taxon-name>) with proposal of a new genus and a hypothesis on phylogeny.</article-title><source>Zoosystema</source><volume>24</volume>: <fpage>7</fpage>–<lpage>40</lpage>. <ext-link xlink:type="simple" ext-link-type="uri" xlink:href="http://www.mnhn.fr/publication/">http://www.mnhn.fr/publication/</ext-link>.</mixed-citation></ref><ref id="B24"><mixed-citation xmlns:xlink="http://www.w3.org/1999/xlink" xlink:type="simple"><person-group><name name-style="western"><surname>Kritsky</surname><given-names>DC</given-names></name></person-group> (<year>2012</year>) <article-title>Dactylogyrids (<tp:taxon-name><tp:taxon-name-part taxon-name-part-type="class">Monogenoidea</tp:taxon-name-part></tp:taxon-name>: <tp:taxon-name><tp:taxon-name-part taxon-name-part-type="superorder">Polyonchoinea</tp:taxon-name-part></tp:taxon-name>) parasitising the gills of snappers (<tp:taxon-name><tp:taxon-name-part taxon-name-part-type="order">Perciformes</tp:taxon-name-part></tp:taxon-name>: <tp:taxon-name><tp:taxon-name-part taxon-name-part-type="family">Lutjanidae</tp:taxon-name-part></tp:taxon-name>): revision of <italic><tp:taxon-name><tp:taxon-name-part taxon-name-part-type="genus">Euryhaliotrema</tp:taxon-name-part></tp:taxon-name></italic> with new and previously described species from the Red Sea, Persian Gulf, the eastern and Indo-west Pacific Ocean, and the Gulf of Mexico.</article-title><source>Zoologia</source><volume>29</volume>: <fpage>227</fpage>–<lpage>276</lpage>. <ext-link xlink:type="simple" ext-link-type="doi" xlink:href="10.1590/S1984-46702012000300006">https://doi.org/10.1590/S1984-46702012000300006</ext-link></mixed-citation></ref><ref id="B56"><mixed-citation xmlns:xlink="http://www.w3.org/1999/xlink" xlink:type="simple"><person-group><name name-style="western"><surname>Zhukov</surname><given-names>EV</given-names></name></person-group> (<year>1976</year>) <article-title>New monogenean species of the genus <italic><tp:taxon-name><tp:taxon-name-part taxon-name-part-type="genus">Haliotrema</tp:taxon-name-part></tp:taxon-name></italic> Johnston and Tiegs, 1922, from the Gulf of Mexico fishes of the fam. <tp:taxon-name><tp:taxon-name-part taxon-name-part-type="family">Lutianidae</tp:taxon-name-part></tp:taxon-name> (sic).</article-title><source>Proceedings, Institute of Biology and Pedology, Far-East Science Centre, Academy of Sciences of the USSR, New Series</source><volume>35</volume>: <fpage>33</fpage>–<lpage>47</lpage>. [In Russian]</mixed-citation></ref><ref id="B40"><mixed-citation xmlns:xlink="http://www.w3.org/1999/xlink" xlink:type="simple"><person-group><name name-style="western"><surname>Montoya-Mendoza</surname><given-names>J</given-names></name><name name-style="western"><surname>Castañeda Chávez</surname><given-names>MR</given-names></name><name name-style="western"><surname>Lango Reynoso</surname><given-names>F</given-names></name><name name-style="western"><surname>Rojas-Castañeda</surname><given-names>S</given-names></name></person-group> (<year>2016</year>) <article-title>Helminths parasites of lane snapper, <italic><tp:taxon-name><tp:taxon-name-part taxon-name-part-type="genus">Lutjanus</tp:taxon-name-part><tp:taxon-name-part taxon-name-part-type="species">synagris</tp:taxon-name-part></tp:taxon-name></italic> from Santiaguillo Reef, Veracruz, México.</article-title><source>Journal of Agriculture Science</source><volume>8</volume>(<issue>11</issue>): <fpage>81</fpage>–<lpage>88</lpage>. <ext-link xlink:type="simple" ext-link-type="doi" xlink:href="10.5539/jas.v8n11p81">https://doi.org/10.5539/jas.v8n11p81</ext-link></mixed-citation></ref></ref-list></tp:taxon-treatment>
