# Supplementary material for: Morphological and molecular (28S rRNA) data of monogeneans (Platyhelminthes) infecting the gill lamellae of marine fishes in the Campeche Bank, southwest Gulf of Mexico
Source: Zookeys. 2018 Sep 11;(783):125–61. doi: 10.3897/zookeys.783.26218 (PMC6160863; doi:10.3897/zookeys.783.26218)
Supplement: XML Treatment for Haliotrema paracanthi [file zookeys.783.26218-treatment7.xml]

<!DOCTYPE tp:taxon-treatment
  PUBLIC "-//TaxonX//DTD Taxonomic Treatment Publishing DTD v0 20100105//EN" "tax-treatment-NSO.dtd">
<tp:taxon-treatment xmlns:tp="http://www.plazi.org/taxpub"><tp:treatment-meta><kwd-group><label>Taxon classification</label><kwd><named-content xmlns:xlink="http://www.w3.org/1999/xlink" content-type="kingdom">Animalia</named-content></kwd><kwd><named-content xmlns:xlink="http://www.w3.org/1999/xlink" content-type="order">Mazocraeidea</named-content></kwd><kwd><named-content xmlns:xlink="http://www.w3.org/1999/xlink" content-type="family">Dactylogyridae</named-content></kwd></kwd-group><mixed-citation publication-type="journal"><person-group><name><surname>Mendoza-Franco</surname><given-names>Edgar F.</given-names></name><name><surname>Tun</surname><given-names>Mariela del Carmen Rosado</given-names></name><name><surname>Anchevida</surname><given-names>Allan de Jesús Duarte</given-names></name><name><surname>Rodríguez</surname><given-names>Rodolfo E. del Rio</given-names></name></person-group><article-title>Morphological and molecular (28S rRNA) data of monogeneans (<tp:taxon-name><tp:taxon-name-part taxon-name-part-type="phylum">Platyhelminthes</tp:taxon-name-part></tp:taxon-name>) infecting the gill lamellae of marine fishes in the Campeche Bank, southwest Gulf of Mexico</article-title><source>Zookeys</source><day>11</day><month>9</month><year>2018</year><volume>2018</volume><issue>783</issue><fpage>125</fpage><lpage>161</lpage><pub-id pub-id-type="doi">10.3897/zookeys.783.26218</pub-id></mixed-citation></tp:treatment-meta><tp:nomenclature><tp:taxon-name>
              <tp:taxon-name-part taxon-name-part-type="genus" reg="Haliotrema">Haliotrema</tp:taxon-name-part>
              <tp:taxon-name-part taxon-name-part-type="species" reg="paracanthi">paracanthi</tp:taxon-name-part>
            </tp:taxon-name><tp:taxon-authority>Zhukov, 1976</tp:taxon-authority><tp:nomenclature-citation-list><tp:nomenclature-citation><tp:taxon-name>
                  <tp:taxon-name-part taxon-name-part-type="genus" reg="Haliotrema">Haliotrema</tp:taxon-name-part>
                  <tp:taxon-name-part taxon-name-part-type="species" reg="paracanthi">paracanthi</tp:taxon-name-part>
                </tp:taxon-name><comment>Zhukov, 1976: 42–43, fig. 9; <xref ref-type="bibr" rid="B27">Kritsky and Boeger 2002</xref>: 32 (transferred to <tp:taxon-name><tp:taxon-name-part taxon-name-part-type="genus" reg="Euryhaliotrema">Euryhaliotrema</tp:taxon-name-part></tp:taxon-name>); <xref ref-type="bibr" rid="B24">Kritsky 2012</xref>: 239–240, figs 18–23 (redescribed).</comment></tp:nomenclature-citation></tp:nomenclature-citation-list></tp:nomenclature><tp:treatment-sec sec-type="Type host" id="SECID0EW2BG"><title>Type host.</title><p>
              <italic><tp:taxon-name>
                  <tp:taxon-name-part taxon-name-part-type="genus" reg="Lutjanus">Lutjanus</tp:taxon-name-part>
                  <tp:taxon-name-part taxon-name-part-type="species" reg="apodus">apodus</tp:taxon-name-part>
                </tp:taxon-name></italic>
            </p></tp:treatment-sec><tp:treatment-sec sec-type="Present study" id="SECID0EH3BG"><title>Present study.</title><p>
              <italic><tp:taxon-name>
                  <tp:taxon-name-part taxon-name-part-type="genus" reg="Lutjanus">L.</tp:taxon-name-part>
                  <tp:taxon-name-part taxon-name-part-type="species" reg="griseus">griseus</tp:taxon-name-part>
                </tp:taxon-name></italic>
            </p></tp:treatment-sec><tp:treatment-sec sec-type="Locality/prevalence, mean abundance and intensity range" id="SECID0EY3BG"><title>Locality/prevalence, mean abundance and intensity range.</title><p><bold>San Francisco</bold>: 6 fish (mean <abbrev xmlns:xlink="http://www.w3.org/1999/xlink" xlink:title="total length" id="ABBRID0EA4BG" xlink:type="simple">TL</abbrev> 28.1cm; range 21.6–39) infected of 65 examined (9 %); abundance, 0.09; intensity of infection, 1 worm. <bold>Seyba Playa</bold>: 2 fish (<abbrev xmlns:xlink="http://www.w3.org/1999/xlink" xlink:title="total length" id="ABBRID0EG4BG" xlink:type="simple">TL</abbrev> 28.5; 23–37) infected of 45 examined (4 %); abundance, 0.06; intensity of infection, 1–2; <bold>Champoton</bold>: 1 fish (<abbrev xmlns:xlink="http://www.w3.org/1999/xlink" xlink:title="total length" id="ABBRID0EM4BG" xlink:type="simple">TL</abbrev> 28.3; 25.2–37) infected of 37 examined (2.7 %); abundance, 0.02; intensity of infection, 1.</p></tp:treatment-sec><tp:treatment-sec sec-type="Supplementary observations" id="SECID0EQ4BG"><title>Supplementary observations</title><p><bold>(measurements based on seven specimens).</bold> Body 348 (295–445; 6) long; greatest width 70 (70–92; 3). Haptor 71 (62–82; 4) wide. MCO 28 (25–34; 8) long. Proximal ring of the MCO 17 (13–20; 7) diameter. Ventral anchor 24 (23–25; n = 12) long; dorsal anchor 24 (24–25; n = 11) long. Ventral bar 31 (27–38; 7) long; dorsal bar 23 (23–24; 4) long. Hook 13 (12–14; 8) long.</p></tp:treatment-sec><tp:treatment-sec sec-type="comments" id="SECID0EY4BG"><title>Comments.</title><p>This species was originally described as <italic><tp:taxon-name><tp:taxon-name-part taxon-name-part-type="genus" reg="Haliotrema">Haliotrema</tp:taxon-name-part><tp:taxon-name-part taxon-name-part-type="species" reg="paracanthi">paracanthi</tp:taxon-name-part></tp:taxon-name></italic> by <xref ref-type="bibr" rid="B56">Zhukov (1976)</xref> from <italic><tp:taxon-name><tp:taxon-name-part taxon-name-part-type="genus" reg="Lutjanus">L.</tp:taxon-name-part><tp:taxon-name-part taxon-name-part-type="species" reg="apodus">apodus</tp:taxon-name-part></tp:taxon-name></italic> from the Area Havana (off Cuba) and later transferred to <italic><tp:taxon-name><tp:taxon-name-part taxon-name-part-type="genus" reg="Euryhaliotrema">Euryhaliotrema</tp:taxon-name-part></tp:taxon-name></italic> by <xref ref-type="bibr" rid="B27">Kritsky and Boeger (2002)</xref> based on the drawings presented in the original description of <xref ref-type="bibr" rid="B56">Zhukov (1976)</xref>. Subsequently, <xref ref-type="bibr" rid="B24">Kritsky (2012)</xref> redescribed <italic><tp:taxon-name><tp:taxon-name-part taxon-name-part-type="genus" reg="Euryhaliotrema">E.</tp:taxon-name-part><tp:taxon-name-part taxon-name-part-type="species" reg="paracanthi">paracanthi</tp:taxon-name-part></tp:taxon-name></italic> based on specimens collected from <italic><tp:taxon-name><tp:taxon-name-part taxon-name-part-type="genus" reg="Lutjanus">L.</tp:taxon-name-part><tp:taxon-name-part taxon-name-part-type="species" reg="jocu">jocu</tp:taxon-name-part></tp:taxon-name></italic> and other lutjanids (<italic><tp:taxon-name><tp:taxon-name-part taxon-name-part-type="genus" reg="Lutjanus">L.</tp:taxon-name-part><tp:taxon-name-part taxon-name-part-type="species" reg="argentiventris">argentiventris</tp:taxon-name-part></tp:taxon-name></italic> and <italic><tp:taxon-name><tp:taxon-name-part taxon-name-part-type="genus" reg="Lutjanus">L.</tp:taxon-name-part><tp:taxon-name-part taxon-name-part-type="species" reg="griseus">griseus</tp:taxon-name-part></tp:taxon-name></italic>) from Florida and off Taboga Island, and Perlas Archipielago (both from Panama). <italic><tp:taxon-name><tp:taxon-name-part taxon-name-part-type="genus" reg="Euryhaliotrema">Euryhaliotrema</tp:taxon-name-part><tp:taxon-name-part taxon-name-part-type="species" reg="paracanthi">paracanthi</tp:taxon-name-part></tp:taxon-name></italic> is differentiated from other species of <italic><tp:taxon-name><tp:taxon-name-part taxon-name-part-type="genus" reg="Euryhaliotrema">Euryhaliotrema</tp:taxon-name-part></tp:taxon-name></italic> infecting lutjanids by possessing a subterminal spine or hook on the accessory piece. The morphometrics of the present specimens did not differ from those reported in the redescription of <italic><tp:taxon-name><tp:taxon-name-part taxon-name-part-type="genus" reg="Euryhaliotrema">E.</tp:taxon-name-part><tp:taxon-name-part taxon-name-part-type="species" reg="paracanthi">paracanthi</tp:taxon-name-part></tp:taxon-name></italic>.</p></tp:treatment-sec><tp:treatment-sec sec-type="Specimens deposited" id="SECID0EVBAI"><title>Specimens deposited.</title><p>Seven reference specimens in the <abbrev xmlns:xlink="http://www.w3.org/1999/xlink" content-type="institution" xlink:title="Colección Nacional de Helmintos, Universidad Nacional Autónoma de México" id="ABBRID0E2BAI" xlink:type="simple">CNHE</abbrev> (10613).</p></tp:treatment-sec><ref-list><ref id="B27"><mixed-citation xmlns:xlink="http://www.w3.org/1999/xlink" xlink:type="simple"><person-group><name name-style="western"><surname>Kritsky</surname><given-names>DC</given-names></name><name name-style="western"><surname>Boeger</surname><given-names>WA</given-names></name></person-group> (<year>2002</year>) <article-title>Neotropical <tp:taxon-name><tp:taxon-name-part taxon-name-part-type="class">Monogenoidea</tp:taxon-name-part></tp:taxon-name>. 41: New and previously described species of <tp:taxon-name><tp:taxon-name-part taxon-name-part-type="genus">Dactylogyridae</tp:taxon-name-part></tp:taxon-name> (<tp:taxon-name><tp:taxon-name-part taxon-name-part-type="phylum">Platyhelminthes</tp:taxon-name-part></tp:taxon-name>) from the gills of marine and freshwater perciform fishes (<tp:taxon-name><tp:taxon-name-part taxon-name-part-type="subclass">Teleostei</tp:taxon-name-part></tp:taxon-name>) with proposal of a new genus and a hypothesis on phylogeny.</article-title><source>Zoosystema</source><volume>24</volume>: <fpage>7</fpage>–<lpage>40</lpage>. <ext-link xlink:type="simple" ext-link-type="uri" xlink:href="http://www.mnhn.fr/publication/">http://www.mnhn.fr/publication/</ext-link>.</mixed-citation></ref><ref id="B24"><mixed-citation xmlns:xlink="http://www.w3.org/1999/xlink" xlink:type="simple"><person-group><name name-style="western"><surname>Kritsky</surname><given-names>DC</given-names></name></person-group> (<year>2012</year>) <article-title>Dactylogyrids (<tp:taxon-name><tp:taxon-name-part taxon-name-part-type="class">Monogenoidea</tp:taxon-name-part></tp:taxon-name>: <tp:taxon-name><tp:taxon-name-part taxon-name-part-type="superorder">Polyonchoinea</tp:taxon-name-part></tp:taxon-name>) parasitising the gills of snappers (<tp:taxon-name><tp:taxon-name-part taxon-name-part-type="order">Perciformes</tp:taxon-name-part></tp:taxon-name>: <tp:taxon-name><tp:taxon-name-part taxon-name-part-type="family">Lutjanidae</tp:taxon-name-part></tp:taxon-name>): revision of <italic><tp:taxon-name><tp:taxon-name-part taxon-name-part-type="genus">Euryhaliotrema</tp:taxon-name-part></tp:taxon-name></italic> with new and previously described species from the Red Sea, Persian Gulf, the eastern and Indo-west Pacific Ocean, and the Gulf of Mexico.</article-title><source>Zoologia</source><volume>29</volume>: <fpage>227</fpage>–<lpage>276</lpage>. <ext-link xlink:type="simple" ext-link-type="doi" xlink:href="10.1590/S1984-46702012000300006">https://doi.org/10.1590/S1984-46702012000300006</ext-link></mixed-citation></ref><ref id="B56"><mixed-citation xmlns:xlink="http://www.w3.org/1999/xlink" xlink:type="simple"><person-group><name name-style="western"><surname>Zhukov</surname><given-names>EV</given-names></name></person-group> (<year>1976</year>) <article-title>New monogenean species of the genus <italic><tp:taxon-name><tp:taxon-name-part taxon-name-part-type="genus">Haliotrema</tp:taxon-name-part></tp:taxon-name></italic> Johnston and Tiegs, 1922, from the Gulf of Mexico fishes of the fam. <tp:taxon-name><tp:taxon-name-part taxon-name-part-type="family">Lutianidae</tp:taxon-name-part></tp:taxon-name> (sic).</article-title><source>Proceedings, Institute of Biology and Pedology, Far-East Science Centre, Academy of Sciences of the USSR, New Series</source><volume>35</volume>: <fpage>33</fpage>–<lpage>47</lpage>. [In Russian]</mixed-citation></ref></ref-list></tp:taxon-treatment>
