# Supplementary material for: Morphological and molecular (28S rRNA) data of monogeneans (Platyhelminthes) infecting the gill lamellae of marine fishes in the Campeche Bank, southwest Gulf of Mexico
Source: Zookeys. 2018 Sep 11;(783):125–61. doi: 10.3897/zookeys.783.26218 (PMC6160863; doi:10.3897/zookeys.783.26218)
Supplement: XML Treatment for Haliotrema tubocirrus [file zookeys.783.26218-treatment8.xml]

<!DOCTYPE tp:taxon-treatment
  PUBLIC "-//TaxonX//DTD Taxonomic Treatment Publishing DTD v0 20100105//EN" "tax-treatment-NSO.dtd">
<tp:taxon-treatment xmlns:tp="http://www.plazi.org/taxpub"><tp:treatment-meta><kwd-group><label>Taxon classification</label><kwd><named-content xmlns:xlink="http://www.w3.org/1999/xlink" content-type="kingdom">Animalia</named-content></kwd><kwd><named-content xmlns:xlink="http://www.w3.org/1999/xlink" content-type="order">Mazocraeidea</named-content></kwd><kwd><named-content xmlns:xlink="http://www.w3.org/1999/xlink" content-type="family">Dactylogyridae</named-content></kwd></kwd-group><mixed-citation publication-type="journal"><person-group><name><surname>Mendoza-Franco</surname><given-names>Edgar F.</given-names></name><name><surname>Tun</surname><given-names>Mariela del Carmen Rosado</given-names></name><name><surname>Anchevida</surname><given-names>Allan de Jesús Duarte</given-names></name><name><surname>Rodríguez</surname><given-names>Rodolfo E. del Rio</given-names></name></person-group><article-title>Morphological and molecular (28S rRNA) data of monogeneans (<tp:taxon-name><tp:taxon-name-part taxon-name-part-type="phylum">Platyhelminthes</tp:taxon-name-part></tp:taxon-name>) infecting the gill lamellae of marine fishes in the Campeche Bank, southwest Gulf of Mexico</article-title><source>Zookeys</source><day>11</day><month>9</month><year>2018</year><volume>2018</volume><issue>783</issue><fpage>125</fpage><lpage>161</lpage><pub-id pub-id-type="doi">10.3897/zookeys.783.26218</pub-id></mixed-citation></tp:treatment-meta><tp:nomenclature><tp:taxon-name>
              <tp:taxon-name-part taxon-name-part-type="genus" reg="Haliotrema">Haliotrema</tp:taxon-name-part>
              <tp:taxon-name-part taxon-name-part-type="species" reg="tubocirrus">tubocirrus</tp:taxon-name-part>
            </tp:taxon-name><tp:taxon-authority>Zhukov, 1976</tp:taxon-authority><tp:nomenclature-citation-list><tp:nomenclature-citation><tp:taxon-name>
                  <tp:taxon-name-part taxon-name-part-type="genus" reg="Haliotrema">Haliotrema</tp:taxon-name-part>
                  <tp:taxon-name-part taxon-name-part-type="species" reg="tubocirrus">tubocirrus</tp:taxon-name-part>
                </tp:taxon-name><comment>Zhukov, 1976: 40–41, fig. 7; <xref ref-type="bibr" rid="B27">Kritsky and Boeger 2002</xref>: 33 (transferred to <tp:taxon-name><tp:taxon-name-part taxon-name-part-type="genus" reg="Euryhaliotrema">Euryhaliotrema</tp:taxon-name-part></tp:taxon-name>); <xref ref-type="bibr" rid="B24">Kritsky 2012</xref>: 234–237, figs 1–10 (redescribed).</comment></tp:nomenclature-citation></tp:nomenclature-citation-list></tp:nomenclature><tp:treatment-sec sec-type="Type host" id="SECID0E6DAI"><title>Type host.</title><p>
              <italic><tp:taxon-name>
                  <tp:taxon-name-part taxon-name-part-type="genus" reg="Lutjanus">Lutjanus</tp:taxon-name-part>
                  <tp:taxon-name-part taxon-name-part-type="species" reg="synagris">synagris</tp:taxon-name-part>
                </tp:taxon-name></italic>
            </p></tp:treatment-sec><tp:treatment-sec sec-type="Present study" id="SECID0EQEAI"><title>Present study.</title><p><italic><tp:taxon-name><tp:taxon-name-part taxon-name-part-type="genus" reg="Lutjanus">L.</tp:taxon-name-part><tp:taxon-name-part taxon-name-part-type="species" reg="synagris">synagris</tp:taxon-name-part></tp:taxon-name></italic> and <italic><tp:taxon-name><tp:taxon-name-part taxon-name-part-type="genus" reg="Lutjanus">L.</tp:taxon-name-part><tp:taxon-name-part taxon-name-part-type="species" reg="griseus">griseus</tp:taxon-name-part></tp:taxon-name></italic></p></tp:treatment-sec><tp:treatment-sec sec-type="Locality/prevalence, mean abundance and intensity range on L. synagris" id="SECID0ELFAI"><title>Locality/prevalence, mean abundance and intensity range on <italic><tp:taxon-name><tp:taxon-name-part taxon-name-part-type="genus" reg="Lutjanus">L.</tp:taxon-name-part><tp:taxon-name-part taxon-name-part-type="species" reg="synagris">synagris</tp:taxon-name-part></tp:taxon-name></italic>.</title><p><bold>San Francisco</bold>: 69 fish (mean <abbrev xmlns:xlink="http://www.w3.org/1999/xlink" xlink:title="total length" id="ABBRID0E6FAI" xlink:type="simple">TL</abbrev> 28.2 cm; range 20–35.7) infected of 70 examined (98.6%); abundance, 14; intensity of infection, 8–20 worms. <bold>Seyba Playa</bold>: 77 fish (<abbrev xmlns:xlink="http://www.w3.org/1999/xlink" xlink:title="total length" id="ABBRID0EFGAI" xlink:type="simple">TL</abbrev> 28.4; 19.2–30.5) infected of 79 examined (97.5 %); abundance, 15; intensity of infection, 11–22. <bold>Champoton</bold>: 75 fish (<abbrev xmlns:xlink="http://www.w3.org/1999/xlink" xlink:title="total length" id="ABBRID0ELGAI" xlink:type="simple">TL</abbrev> 28.2; 24.7–30.5) infected of 75 examined (100 %); abundance, 17; intensity of infection, 5–27.</p></tp:treatment-sec><tp:treatment-sec sec-type="Supplementary observations" id="SECID0EPGAI"><title>Supplementary observations</title><p><bold>(measurements based on twelve specimens on <italic><tp:taxon-name><tp:taxon-name-part taxon-name-part-type="genus" reg="Lutjanus">L.</tp:taxon-name-part><tp:taxon-name-part taxon-name-part-type="species" reg="synagris">synagris</tp:taxon-name-part></tp:taxon-name></italic>).</bold> Body 518 (402–640; 12) long; greatest width 81 (65–100; 8). Haptor 74 (53–100; 8) wide. Pharynx 28 (20–35; n = 6) wide. Male copulatory organ (MCO) 40 (35–43; n = 11) long. Accessory piece 29 (28–31; 5) long. Proximal ring of the MCO 24 (19–33; n = 8) diameter. Ventral anchor 26 (23–28; 16) long; dorsal anchor 26 (21–30; 13) long. Ventral bar 36 (32–42; 8) long; dorsal bar 28 (25–32; 8) long. Hook 13 (11–13; 12) long.</p></tp:treatment-sec><tp:treatment-sec sec-type="comments" id="SECID0EDHAI"><title>Comments.</title><p>This species was originally described as <italic><tp:taxon-name><tp:taxon-name-part taxon-name-part-type="genus" reg="Haliotrema">Haliotrema</tp:taxon-name-part><tp:taxon-name-part taxon-name-part-type="species" reg="tubocirrus">tubocirrus</tp:taxon-name-part></tp:taxon-name></italic> from the gills of <italic><tp:taxon-name><tp:taxon-name-part taxon-name-part-type="genus" reg="Lutjanus">L.</tp:taxon-name-part><tp:taxon-name-part taxon-name-part-type="species" reg="synagris">synagris</tp:taxon-name-part></tp:taxon-name></italic>, <italic><tp:taxon-name><tp:taxon-name-part taxon-name-part-type="genus" reg="Lutjanus">L.</tp:taxon-name-part><tp:taxon-name-part taxon-name-part-type="species" reg="analis">analis</tp:taxon-name-part></tp:taxon-name></italic>, <italic><tp:taxon-name><tp:taxon-name-part taxon-name-part-type="genus" reg="Lutjanus">L.</tp:taxon-name-part><tp:taxon-name-part taxon-name-part-type="species" reg="apodus">apodus</tp:taxon-name-part></tp:taxon-name></italic>, <italic><tp:taxon-name><tp:taxon-name-part taxon-name-part-type="genus" reg="Lutjanus">Lutjanus</tp:taxon-name-part><tp:taxon-name-part taxon-name-part-type="species" reg="cyanopterus">cyanopterus</tp:taxon-name-part></tp:taxon-name></italic> (Cuvier, 1828) and <italic><tp:taxon-name><tp:taxon-name-part taxon-name-part-type="genus" reg="Rhomboplites">Rhomboplites</tp:taxon-name-part><tp:taxon-name-part taxon-name-part-type="species" reg="aurorubens">aurorubens</tp:taxon-name-part></tp:taxon-name></italic> (Cuvier, 1829) from the environs of Havana, Cuba (<xref ref-type="bibr" rid="B56">Zhukov 1976</xref>). <xref ref-type="bibr" rid="B27">Kritsky and Boeger (2002)</xref> transferred this species to <italic><tp:taxon-name><tp:taxon-name-part taxon-name-part-type="genus" reg="Euryhaliotrema">Euryhaliotrema</tp:taxon-name-part></tp:taxon-name></italic> based on the description and drawings provided in the original description by <xref ref-type="bibr" rid="B56">Zhukov (1976)</xref>. Since then, <italic><tp:taxon-name><tp:taxon-name-part taxon-name-part-type="genus" reg="Euryhaliotrema">E.</tp:taxon-name-part><tp:taxon-name-part taxon-name-part-type="species" reg="tubocirrus">tubocirrus</tp:taxon-name-part></tp:taxon-name></italic> has been reported on other lutjanids [<italic><tp:taxon-name><tp:taxon-name-part taxon-name-part-type="genus" reg="Lutjanus">Lutjanus</tp:taxon-name-part><tp:taxon-name-part taxon-name-part-type="species" reg="vivanus">vivanus</tp:taxon-name-part></tp:taxon-name></italic> (Cuvier, 1828), <italic><tp:taxon-name><tp:taxon-name-part taxon-name-part-type="genus" reg="Lutjanus">L.</tp:taxon-name-part><tp:taxon-name-part taxon-name-part-type="species" reg="griseus">griseus</tp:taxon-name-part></tp:taxon-name></italic> and <italic><tp:taxon-name><tp:taxon-name-part taxon-name-part-type="genus" reg="Lutjanus">Lutjanus</tp:taxon-name-part><tp:taxon-name-part taxon-name-part-type="species" reg="buccanella">buccanella</tp:taxon-name-part></tp:taxon-name></italic> (Cuvier, 1828), <italic><tp:taxon-name><tp:taxon-name-part taxon-name-part-type="genus" reg="Lutjanus">L.</tp:taxon-name-part><tp:taxon-name-part taxon-name-part-type="species" reg="mahogoni">mahogoni</tp:taxon-name-part></tp:taxon-name></italic>] from Puerto Rico (see these reports in <xref ref-type="bibr" rid="B24">Kritsky 2012</xref>).</p><p>The present specimens were identified as <italic><tp:taxon-name><tp:taxon-name-part taxon-name-part-type="genus" reg="Euryhaliotrema">E.</tp:taxon-name-part><tp:taxon-name-part taxon-name-part-type="species" reg="tubocirrus">tubocirrus</tp:taxon-name-part></tp:taxon-name></italic> according to the redescription of this species made by <xref ref-type="bibr" rid="B24">Kritsky (2012)</xref> based on specimens found on other five lutjanids: <italic><tp:taxon-name><tp:taxon-name-part taxon-name-part-type="genus" reg="Lutjanus">Lutjanus</tp:taxon-name-part><tp:taxon-name-part taxon-name-part-type="species" reg="campechanus">campechanus</tp:taxon-name-part></tp:taxon-name></italic> (Poey, 1860), <italic><tp:taxon-name><tp:taxon-name-part taxon-name-part-type="genus" reg="Lutjanus">L.</tp:taxon-name-part><tp:taxon-name-part taxon-name-part-type="species" reg="griseus">griseus</tp:taxon-name-part></tp:taxon-name></italic>, <italic><tp:taxon-name><tp:taxon-name-part taxon-name-part-type="genus" reg="Lutjanus">L.</tp:taxon-name-part><tp:taxon-name-part taxon-name-part-type="species" reg="jocu">jocu</tp:taxon-name-part></tp:taxon-name></italic>, <italic><tp:taxon-name><tp:taxon-name-part taxon-name-part-type="genus" reg="Lutjanus">L.</tp:taxon-name-part><tp:taxon-name-part taxon-name-part-type="species" reg="synagris">synagris</tp:taxon-name-part></tp:taxon-name></italic> and <italic><tp:taxon-name><tp:taxon-name-part taxon-name-part-type="genus" reg="Rhomboplites">R.</tp:taxon-name-part><tp:taxon-name-part taxon-name-part-type="species" reg="aurorubens">aurorubens</tp:taxon-name-part></tp:taxon-name></italic> from the northern Gulf of Mexico (Mississippi coast and Florida). <italic><tp:taxon-name><tp:taxon-name-part taxon-name-part-type="genus" reg="Euryhaliotrema">Euryhaliotrema</tp:taxon-name-part><tp:taxon-name-part taxon-name-part-type="species" reg="tubocirrus">tubocirrus</tp:taxon-name-part></tp:taxon-name></italic> is characterized by having anchors with moderately developed superficial root, short deep root, slightly arced shaft, <tp:taxon-name><tp:taxon-name-part taxon-name-part-type="genus" reg="Pellona"/><tp:taxon-name-part taxon-name-part-type="species" reg="elongate">elongate</tp:taxon-name-part></tp:taxon-name> point, two complete rings in the MCO, and accessory piece multi-branched. Previous fish species reported as hosts of <italic><tp:taxon-name><tp:taxon-name-part taxon-name-part-type="genus" reg="Euryhaliotrema">E.</tp:taxon-name-part><tp:taxon-name-part taxon-name-part-type="species" reg="tubocirrus">tubocirrus</tp:taxon-name-part></tp:taxon-name></italic> were collected off Cuba (Area Havana), Puerto Rico and Mississippi coast and Florida in USA. Recently, <xref ref-type="bibr" rid="B40">Montoya-Mendoza et al. (2016)</xref> reported <italic><tp:taxon-name><tp:taxon-name-part taxon-name-part-type="genus" reg="Euryhaliotrema">E.</tp:taxon-name-part><tp:taxon-name-part taxon-name-part-type="species" reg="tubocirrus">tubocirrus</tp:taxon-name-part></tp:taxon-name></italic> (voucher <abbrev xmlns:xlink="http://www.w3.org/1999/xlink" content-type="institution" xlink:title="Colección Nacional de Helmintos, Universidad Nacional Autónoma de México" id="ABBRID0ELPAI" xlink:type="simple">CNHE</abbrev> 10222), from <italic><tp:taxon-name><tp:taxon-name-part taxon-name-part-type="genus" reg="Lutjanus">L.</tp:taxon-name-part><tp:taxon-name-part taxon-name-part-type="species" reg="synagris">synagris</tp:taxon-name-part></tp:taxon-name></italic> from Santiaguillo Reef, Veracruz (Gulf of Mexico). Examination of that voucher allowed us to confirm the conspecificity of present specimens with those collected by <xref ref-type="bibr" rid="B40">Montoya-Mendoza et al. (2016)</xref>.</p></tp:treatment-sec><tp:treatment-sec sec-type="Specimens deposited" id="SECID0E2PAI"><title>Specimens deposited.</title><p>Twelve reference specimens in the <abbrev xmlns:xlink="http://www.w3.org/1999/xlink" content-type="institution" xlink:title="Colección Nacional de Helmintos, Universidad Nacional Autónoma de México" id="ABBRID0EBQAI" xlink:type="simple">CNHE</abbrev> (10604).</p></tp:treatment-sec><ref-list><ref id="B27"><mixed-citation xmlns:xlink="http://www.w3.org/1999/xlink" xlink:type="simple"><person-group><name name-style="western"><surname>Kritsky</surname><given-names>DC</given-names></name><name name-style="western"><surname>Boeger</surname><given-names>WA</given-names></name></person-group> (<year>2002</year>) <article-title>Neotropical <tp:taxon-name><tp:taxon-name-part taxon-name-part-type="class">Monogenoidea</tp:taxon-name-part></tp:taxon-name>. 41: New and previously described species of <tp:taxon-name><tp:taxon-name-part taxon-name-part-type="genus">Dactylogyridae</tp:taxon-name-part></tp:taxon-name> (<tp:taxon-name><tp:taxon-name-part taxon-name-part-type="phylum">Platyhelminthes</tp:taxon-name-part></tp:taxon-name>) from the gills of marine and freshwater perciform fishes (<tp:taxon-name><tp:taxon-name-part taxon-name-part-type="subclass">Teleostei</tp:taxon-name-part></tp:taxon-name>) with proposal of a new genus and a hypothesis on phylogeny.</article-title><source>Zoosystema</source><volume>24</volume>: <fpage>7</fpage>–<lpage>40</lpage>. <ext-link xlink:type="simple" ext-link-type="uri" xlink:href="http://www.mnhn.fr/publication/">http://www.mnhn.fr/publication/</ext-link>.</mixed-citation></ref><ref id="B24"><mixed-citation xmlns:xlink="http://www.w3.org/1999/xlink" xlink:type="simple"><person-group><name name-style="western"><surname>Kritsky</surname><given-names>DC</given-names></name></person-group> (<year>2012</year>) <article-title>Dactylogyrids (<tp:taxon-name><tp:taxon-name-part taxon-name-part-type="class">Monogenoidea</tp:taxon-name-part></tp:taxon-name>: <tp:taxon-name><tp:taxon-name-part taxon-name-part-type="superorder">Polyonchoinea</tp:taxon-name-part></tp:taxon-name>) parasitising the gills of snappers (<tp:taxon-name><tp:taxon-name-part taxon-name-part-type="order">Perciformes</tp:taxon-name-part></tp:taxon-name>: <tp:taxon-name><tp:taxon-name-part taxon-name-part-type="family">Lutjanidae</tp:taxon-name-part></tp:taxon-name>): revision of <italic><tp:taxon-name><tp:taxon-name-part taxon-name-part-type="genus">Euryhaliotrema</tp:taxon-name-part></tp:taxon-name></italic> with new and previously described species from the Red Sea, Persian Gulf, the eastern and Indo-west Pacific Ocean, and the Gulf of Mexico.</article-title><source>Zoologia</source><volume>29</volume>: <fpage>227</fpage>–<lpage>276</lpage>. <ext-link xlink:type="simple" ext-link-type="doi" xlink:href="10.1590/S1984-46702012000300006">https://doi.org/10.1590/S1984-46702012000300006</ext-link></mixed-citation></ref><ref id="B56"><mixed-citation xmlns:xlink="http://www.w3.org/1999/xlink" xlink:type="simple"><person-group><name name-style="western"><surname>Zhukov</surname><given-names>EV</given-names></name></person-group> (<year>1976</year>) <article-title>New monogenean species of the genus <italic><tp:taxon-name><tp:taxon-name-part taxon-name-part-type="genus">Haliotrema</tp:taxon-name-part></tp:taxon-name></italic> Johnston and Tiegs, 1922, from the Gulf of Mexico fishes of the fam. <tp:taxon-name><tp:taxon-name-part taxon-name-part-type="family">Lutianidae</tp:taxon-name-part></tp:taxon-name> (sic).</article-title><source>Proceedings, Institute of Biology and Pedology, Far-East Science Centre, Academy of Sciences of the USSR, New Series</source><volume>35</volume>: <fpage>33</fpage>–<lpage>47</lpage>. [In Russian]</mixed-citation></ref><ref id="B40"><mixed-citation xmlns:xlink="http://www.w3.org/1999/xlink" xlink:type="simple"><person-group><name name-style="western"><surname>Montoya-Mendoza</surname><given-names>J</given-names></name><name name-style="western"><surname>Castañeda Chávez</surname><given-names>MR</given-names></name><name name-style="western"><surname>Lango Reynoso</surname><given-names>F</given-names></name><name name-style="western"><surname>Rojas-Castañeda</surname><given-names>S</given-names></name></person-group> (<year>2016</year>) <article-title>Helminths parasites of lane snapper, <italic><tp:taxon-name><tp:taxon-name-part taxon-name-part-type="genus">Lutjanus</tp:taxon-name-part><tp:taxon-name-part taxon-name-part-type="species">synagris</tp:taxon-name-part></tp:taxon-name></italic> from Santiaguillo Reef, Veracruz, México.</article-title><source>Journal of Agriculture Science</source><volume>8</volume>(<issue>11</issue>): <fpage>81</fpage>–<lpage>88</lpage>. <ext-link xlink:type="simple" ext-link-type="doi" xlink:href="10.5539/jas.v8n11p81">https://doi.org/10.5539/jas.v8n11p81</ext-link></mixed-citation></ref></ref-list></tp:taxon-treatment>
