# Supplementary material for: Morphological and molecular (28S rRNA) data of monogeneans (Platyhelminthes) infecting the gill lamellae of marine fishes in the Campeche Bank, southwest Gulf of Mexico
Source: Zookeys. 2018 Sep 11;(783):125–61. doi: 10.3897/zookeys.783.26218 (PMC6160863; doi:10.3897/zookeys.783.26218)
Supplement: XML Treatment for Haliotrema gracilihamus [file zookeys.783.26218-treatment10.xml]

<!DOCTYPE tp:taxon-treatment
  PUBLIC "-//TaxonX//DTD Taxonomic Treatment Publishing DTD v0 20100105//EN" "tax-treatment-NSO.dtd">
<tp:taxon-treatment xmlns:tp="http://www.plazi.org/taxpub"><tp:treatment-meta><kwd-group><label>Taxon classification</label><kwd><named-content xmlns:xlink="http://www.w3.org/1999/xlink" content-type="kingdom">Animalia</named-content></kwd><kwd><named-content xmlns:xlink="http://www.w3.org/1999/xlink" content-type="order">Mazocraeidea</named-content></kwd><kwd><named-content xmlns:xlink="http://www.w3.org/1999/xlink" content-type="family">Dactylogyridae</named-content></kwd></kwd-group><mixed-citation publication-type="journal"><person-group><name><surname>Mendoza-Franco</surname><given-names>Edgar F.</given-names></name><name><surname>Tun</surname><given-names>Mariela del Carmen Rosado</given-names></name><name><surname>Anchevida</surname><given-names>Allan de Jesús Duarte</given-names></name><name><surname>Rodríguez</surname><given-names>Rodolfo E. del Rio</given-names></name></person-group><article-title>Morphological and molecular (28S rRNA) data of monogeneans (<tp:taxon-name><tp:taxon-name-part taxon-name-part-type="phylum">Platyhelminthes</tp:taxon-name-part></tp:taxon-name>) infecting the gill lamellae of marine fishes in the Campeche Bank, southwest Gulf of Mexico</article-title><source>Zookeys</source><day>11</day><month>9</month><year>2018</year><volume>2018</volume><issue>783</issue><fpage>125</fpage><lpage>161</lpage><pub-id pub-id-type="doi">10.3897/zookeys.783.26218</pub-id></mixed-citation></tp:treatment-meta><tp:nomenclature><tp:taxon-name>
              <tp:taxon-name-part taxon-name-part-type="genus" reg="Haliotrema">Haliotrema</tp:taxon-name-part>
              <tp:taxon-name-part taxon-name-part-type="species" reg="gracilihamus">gracilihamus</tp:taxon-name-part>
            </tp:taxon-name><tp:taxon-authority>Zhukov, 1976</tp:taxon-authority><tp:nomenclature-citation-list><tp:nomenclature-citation><tp:taxon-name>
                  <tp:taxon-name-part taxon-name-part-type="genus" reg="Haliotrema">Haliotrema</tp:taxon-name-part>
                  <tp:taxon-name-part taxon-name-part-type="species" reg="cornigerum">cornigerum</tp:taxon-name-part>
                </tp:taxon-name><comment>Zhukov, 1976: 37–38, fig. 4; <xref ref-type="bibr" rid="B30">Kritsky et al. 2009b</xref>: 32–33, figs 79–85 (transferred to <tp:taxon-name><tp:taxon-name-part taxon-name-part-type="genus" reg="Haliotrematoides">Haliotrematoides</tp:taxon-name-part></tp:taxon-name>).</comment></tp:nomenclature-citation></tp:nomenclature-citation-list></tp:nomenclature><tp:treatment-sec sec-type="Type host" id="SECID0ERZAI"><title>Type host.</title><p>
              <italic><tp:taxon-name>
                  <tp:taxon-name-part taxon-name-part-type="genus" reg="Lutjanus">Lutjanus</tp:taxon-name-part>
                  <tp:taxon-name-part taxon-name-part-type="species" reg="apodus">apodus</tp:taxon-name-part>
                </tp:taxon-name></italic>
            </p></tp:treatment-sec><tp:treatment-sec sec-type="Present study" id="SECID0EC1AI"><title>Present study.</title><p>
              <italic><tp:taxon-name>
                  <tp:taxon-name-part taxon-name-part-type="genus" reg="Lutjanus">L.</tp:taxon-name-part>
                  <tp:taxon-name-part taxon-name-part-type="species" reg="griseus">griseus</tp:taxon-name-part>
                </tp:taxon-name></italic>
            </p></tp:treatment-sec><tp:treatment-sec sec-type="Locality/prevalence, mean abundance and intensity range" id="SECID0ET1AI"><title>Locality/prevalence, mean abundance and intensity range.</title><p><bold>San Francisco</bold>: 61 fish (mean <abbrev xmlns:xlink="http://www.w3.org/1999/xlink" xlink:title="total length" id="ABBRID0E21AI" xlink:type="simple">TL</abbrev> 28.1cm; range 21.6–39) infected of 65 examined (94 %); abundance, 13; intensity of infection, 7–20 worms. <bold>Seyba Playa</bold>: 30 fish (<abbrev xmlns:xlink="http://www.w3.org/1999/xlink" xlink:title="total length" id="ABBRID0EB2AI" xlink:type="simple">TL</abbrev> 28.5; 23–37) infected of 45 examined (66.6 %); abundance, 8; intensity of infection, 3–8. <bold>Champoton</bold>: 35 fish (<abbrev xmlns:xlink="http://www.w3.org/1999/xlink" xlink:title="total length" id="ABBRID0EH2AI" xlink:type="simple">TL</abbrev> 28.3; 25.2–37) infected of 37 examined (94.6 %); abundance, 11; intensity of infection, 8–15.</p></tp:treatment-sec><tp:treatment-sec sec-type="Supplementary observations" id="SECID0EL2AI"><title>Supplementary observations</title><p><bold>(measurements based on ten specimens).</bold> Body 345 (270–400; 10) long; greatest width 75 (60–95; 5). Haptor 67 (60–75; 6) wide. Pharynx 13 wide. MCO 35 (31–40; 9) long. Ventral anchor 51 (46–54; 10) long, base 18 (17–19; 5) wide; dorsal anchor 65 (61–69; 20) long. Ventral bar 31 (30–34; 5) long; dorsal bar 30 (29–31; 5) long.</p></tp:treatment-sec><tp:treatment-sec sec-type="comments" id="SECID0ET2AI"><title>Comments.</title><p>This species was originally described as <italic><tp:taxon-name><tp:taxon-name-part taxon-name-part-type="genus" reg="Haliotrema">Haliotrema</tp:taxon-name-part><tp:taxon-name-part taxon-name-part-type="species" reg="gracilihamus">gracilihamus</tp:taxon-name-part></tp:taxon-name></italic> on <italic><tp:taxon-name><tp:taxon-name-part taxon-name-part-type="genus" reg="Lutjanus">L.</tp:taxon-name-part><tp:taxon-name-part taxon-name-part-type="species" reg="apodus">apodus</tp:taxon-name-part></tp:taxon-name></italic> from Campeche Bay (Area Havana) (<xref ref-type="bibr" rid="B56">Zhukov 1976</xref>). Later, it was transferred to <italic><tp:taxon-name><tp:taxon-name-part taxon-name-part-type="genus" reg="Haliotrematoides">Haliotrematoides</tp:taxon-name-part></tp:taxon-name></italic> as <italic><tp:taxon-name><tp:taxon-name-part taxon-name-part-type="genus" reg="Haliotrema">Hal.</tp:taxon-name-part><tp:taxon-name-part taxon-name-part-type="species" reg="gracilihamus">gracilihamus</tp:taxon-name-part></tp:taxon-name></italic> from which it was redescribed based on specimens found on five lutjanids [<italic><tp:taxon-name><tp:taxon-name-part taxon-name-part-type="genus" reg="Lutjanus">L.</tp:taxon-name-part><tp:taxon-name-part taxon-name-part-type="species" reg="griseus">griseus</tp:taxon-name-part></tp:taxon-name></italic>, <italic><tp:taxon-name><tp:taxon-name-part taxon-name-part-type="genus" reg="Lutjanus">L.</tp:taxon-name-part><tp:taxon-name-part taxon-name-part-type="species" reg="jocu">jocu</tp:taxon-name-part></tp:taxon-name></italic>, <italic><tp:taxon-name><tp:taxon-name-part taxon-name-part-type="genus" reg="Lutjanus">L.</tp:taxon-name-part><tp:taxon-name-part taxon-name-part-type="species" reg="apodus">apodus</tp:taxon-name-part></tp:taxon-name></italic>, <italic><tp:taxon-name><tp:taxon-name-part taxon-name-part-type="genus" reg="Lutjanus">L.</tp:taxon-name-part><tp:taxon-name-part taxon-name-part-type="species" reg="cyanopterus">cyanopterus</tp:taxon-name-part></tp:taxon-name></italic>, and <italic><tp:taxon-name><tp:taxon-name-part taxon-name-part-type="genus" reg="Lutjanus">Lutjanus</tp:taxon-name-part><tp:taxon-name-part taxon-name-part-type="species" reg="aratus">aratus</tp:taxon-name-part></tp:taxon-name></italic> (Günther, 1864)] from the northern Gulf of Mexico (Florida), Mexican Caribbean (off Isla Mujeres and Quintana Roo), Caribbean Sea off Panama, and the Eastern Pacific off Nicaragua (<xref ref-type="bibr" rid="B30">Kritsky et al. 2009b</xref>). This species is differentiated from its congeners in having a coiled tube of the MCO with two complete counterclockwise rings and ventral bar with posteromedial shield-like process, and anteromedial flap having two bilateral pockets. Morphometric comparison of the present material with the redescription of this species provided by <xref ref-type="bibr" rid="B30">Kritsky et al. (2009b)</xref> did not reveal any differences.</p></tp:treatment-sec><tp:treatment-sec sec-type="Specimens deposited" id="SECID0EE6AI"><title>Specimens deposited.</title><p>Ten reference specimens in the <abbrev xmlns:xlink="http://www.w3.org/1999/xlink" content-type="institution" xlink:title="Colección Nacional de Helmintos, Universidad Nacional Autónoma de México" id="ABBRID0EK6AI" xlink:type="simple">CNHE</abbrev> (10606).</p></tp:treatment-sec><ref-list><ref id="B30"><mixed-citation xmlns:xlink="http://www.w3.org/1999/xlink" xlink:type="simple"><person-group><name name-style="western"><surname>Kritsky</surname><given-names>DC</given-names></name><name name-style="western"><surname>Yang</surname><given-names>T</given-names></name><name name-style="western"><surname>Sun</surname><given-names>Y</given-names></name></person-group> (<year>2009b</year>) <article-title>Dactylogyrids (<tp:taxon-name><tp:taxon-name-part taxon-name-part-type="class">Monogenoidea</tp:taxon-name-part></tp:taxon-name>, <tp:taxon-name><tp:taxon-name-part taxon-name-part-type="superorder">Polyonchoinea</tp:taxon-name-part></tp:taxon-name>) parasitizing the gills of snappers (<tp:taxon-name><tp:taxon-name-part taxon-name-part-type="order">Perciformes</tp:taxon-name-part></tp:taxon-name>, <tp:taxon-name><tp:taxon-name-part taxon-name-part-type="family">Lutjanidae</tp:taxon-name-part></tp:taxon-name>): Proposal of <italic><tp:taxon-name><tp:taxon-name-part taxon-name-part-type="genus">Haliotrematoides</tp:taxon-name-part></tp:taxon-name></italic> n. gen. and descriptions of new and previously described species from marine fishes of the Red Sea, the eastern and Indo-west Pacific Ocean, Gulf of Mexico and Caribbean Sea.</article-title><source>Zootaxa</source><volume>1970</volume>: <fpage>1</fpage>–<lpage>51</lpage>. <ext-link xlink:type="simple" ext-link-type="uri" xlink:href="http://www.mapress.com/zootaxa/2009/f/z01970p051f.pdf">http://www.mapress.com/zootaxa/2009/f/z01970p051f.pdf</ext-link></mixed-citation></ref><ref id="B56"><mixed-citation xmlns:xlink="http://www.w3.org/1999/xlink" xlink:type="simple"><person-group><name name-style="western"><surname>Zhukov</surname><given-names>EV</given-names></name></person-group> (<year>1976</year>) <article-title>New monogenean species of the genus <italic><tp:taxon-name><tp:taxon-name-part taxon-name-part-type="genus">Haliotrema</tp:taxon-name-part></tp:taxon-name></italic> Johnston and Tiegs, 1922, from the Gulf of Mexico fishes of the fam. <tp:taxon-name><tp:taxon-name-part taxon-name-part-type="family">Lutianidae</tp:taxon-name-part></tp:taxon-name> (sic).</article-title><source>Proceedings, Institute of Biology and Pedology, Far-East Science Centre, Academy of Sciences of the USSR, New Series</source><volume>35</volume>: <fpage>33</fpage>–<lpage>47</lpage>. [In Russian]</mixed-citation></ref></ref-list></tp:taxon-treatment>
