# Supplementary material for: Morphological and molecular (28S rRNA) data of monogeneans (Platyhelminthes) infecting the gill lamellae of marine fishes in the Campeche Bank, southwest Gulf of Mexico
Source: Zookeys. 2018 Sep 11;(783):125–61. doi: 10.3897/zookeys.783.26218 (PMC6160863; doi:10.3897/zookeys.783.26218)
Supplement: XML Treatment for Haliotrema longihamus [file zookeys.783.26218-treatment12.xml]

<!DOCTYPE tp:taxon-treatment
  PUBLIC "-//TaxonX//DTD Taxonomic Treatment Publishing DTD v0 20100105//EN" "tax-treatment-NSO.dtd">
<tp:taxon-treatment xmlns:tp="http://www.plazi.org/taxpub"><tp:treatment-meta><kwd-group><label>Taxon classification</label><kwd><named-content xmlns:xlink="http://www.w3.org/1999/xlink" content-type="kingdom">Animalia</named-content></kwd><kwd><named-content xmlns:xlink="http://www.w3.org/1999/xlink" content-type="order">Mazocraeidea</named-content></kwd><kwd><named-content xmlns:xlink="http://www.w3.org/1999/xlink" content-type="family">Dactylogyridae</named-content></kwd></kwd-group><mixed-citation publication-type="journal"><person-group><name><surname>Mendoza-Franco</surname><given-names>Edgar F.</given-names></name><name><surname>Tun</surname><given-names>Mariela del Carmen Rosado</given-names></name><name><surname>Anchevida</surname><given-names>Allan de Jesús Duarte</given-names></name><name><surname>Rodríguez</surname><given-names>Rodolfo E. del Rio</given-names></name></person-group><article-title>Morphological and molecular (28S rRNA) data of monogeneans (<tp:taxon-name><tp:taxon-name-part taxon-name-part-type="phylum">Platyhelminthes</tp:taxon-name-part></tp:taxon-name>) infecting the gill lamellae of marine fishes in the Campeche Bank, southwest Gulf of Mexico</article-title><source>Zookeys</source><day>11</day><month>9</month><year>2018</year><volume>2018</volume><issue>783</issue><fpage>125</fpage><lpage>161</lpage><pub-id pub-id-type="doi">10.3897/zookeys.783.26218</pub-id></mixed-citation></tp:treatment-meta><tp:nomenclature><tp:taxon-name>
              <tp:taxon-name-part taxon-name-part-type="genus" reg="Haliotrema">Haliotrema</tp:taxon-name-part>
              <tp:taxon-name-part taxon-name-part-type="species" reg="longihamus">longihamus</tp:taxon-name-part>
            </tp:taxon-name><tp:taxon-authority>Zhukov, 1976</tp:taxon-authority><tp:nomenclature-citation-list><tp:nomenclature-citation><tp:taxon-name>
                  <tp:taxon-name-part taxon-name-part-type="genus" reg="Haliotrema">Haliotrema</tp:taxon-name-part>
                  <tp:taxon-name-part taxon-name-part-type="species" reg="longihamus">longihamus</tp:taxon-name-part>
                </tp:taxon-name><comment>Zhukov, 1976: 35, fig. 2; <xref ref-type="bibr" rid="B30">Kritsky et al. 2009b</xref>: 42 (transferred to <tp:taxon-name><tp:taxon-name-part taxon-name-part-type="genus" reg="Haliotrematoides">Haliotrematoides</tp:taxon-name-part></tp:taxon-name>).</comment></tp:nomenclature-citation></tp:nomenclature-citation-list></tp:nomenclature><tp:treatment-sec sec-type="Type host" id="SECID0EUOBI"><title>Type host.</title><p>
              <italic><tp:taxon-name>
                  <tp:taxon-name-part taxon-name-part-type="genus" reg="Lutjanus">Lutjanus</tp:taxon-name-part>
                  <tp:taxon-name-part taxon-name-part-type="species" reg="synagris">synagris</tp:taxon-name-part>
                </tp:taxon-name></italic>
            </p></tp:treatment-sec><tp:treatment-sec sec-type="Present study" id="SECID0EFPBI"><title>Present study.</title><p>
              <italic><tp:taxon-name>
                  <tp:taxon-name-part taxon-name-part-type="genus" reg="Lutjanus">L.</tp:taxon-name-part>
                  <tp:taxon-name-part taxon-name-part-type="species" reg="synagris">synagris</tp:taxon-name-part>
                </tp:taxon-name></italic>
            </p></tp:treatment-sec><tp:treatment-sec sec-type="Locality/prevalence, mean abundance and intensity range" id="SECID0EWPBI"><title>Locality/prevalence, mean abundance and intensity range.</title><p><bold>San Francisco</bold>: 15 fish (mean <abbrev xmlns:xlink="http://www.w3.org/1999/xlink" xlink:title="total length" id="ABBRID0E5PBI" xlink:type="simple">TL</abbrev> 28.2 cm; range 20–35.7) infected of 70 examined (21.4 %); abundance, 3; intensity of infection, 2–14 worms. <bold>Seyba Playa</bold>: 9 fish (<abbrev xmlns:xlink="http://www.w3.org/1999/xlink" xlink:title="total length" id="ABBRID0EEQBI" xlink:type="simple">TL</abbrev> 28.4; 19.2–30.5) infected of 79 examined (11.4 %); abundance, 1; intensity of infection, 2–6. <bold>Champoton</bold>: 2 fish (<abbrev xmlns:xlink="http://www.w3.org/1999/xlink" xlink:title="total length" id="ABBRID0EKQBI" xlink:type="simple">TL</abbrev> 28.2; 24.7–30.5) infected of 75 examined (2.6 %); abundance, 0.04; intensity of infection, 1–2.</p></tp:treatment-sec><tp:treatment-sec sec-type="Supplementary observations" id="SECID0EOQBI"><title>Supplementary observations</title><p><bold>(measurements based on ten specimens).</bold> Body 475 (390–560; 9) long; greatest width 84 (70–93; 5). Haptor 66 (58–72; 8) wide. Pharynx 25 (24– 30; 7) wide. MCO 48 (40–53; 11) long. Ventral anchor 75 (71–78; 17) long; dorsal anchor 77 (74–80; 17) long. Ventral bar 38 (37–40; 3) long; dorsal bar 39 (37–44; 4) long. Hook 12 (11–12; 10) long.</p></tp:treatment-sec><tp:treatment-sec sec-type="comments" id="SECID0EWQBI"><title>Comments.</title><p><italic><tp:taxon-name><tp:taxon-name-part taxon-name-part-type="genus" reg="Haliotrema">Haliotrema</tp:taxon-name-part><tp:taxon-name-part taxon-name-part-type="species" reg="longihamus">longihamus</tp:taxon-name-part></tp:taxon-name></italic> Zhukov, 1976 was transferred to <italic><tp:taxon-name><tp:taxon-name-part taxon-name-part-type="genus" reg="Haliotrematoides">Haliotrematoides</tp:taxon-name-part></tp:taxon-name></italic> by Kritsky et al. (2009) based on the original figures of the anchor/bar complex and MCO of this species [see <xref ref-type="bibr" rid="B56">Zhukov (1976</xref>: fig. 2) and <xref ref-type="bibr" rid="B4">Bosques Rodríguez (2004</xref>: fig. 30)]. <italic><tp:taxon-name><tp:taxon-name-part taxon-name-part-type="genus" reg="Haliotrematoides">Haliotrematoides</tp:taxon-name-part><tp:taxon-name-part taxon-name-part-type="species" reg="longihamus">longihamus</tp:taxon-name-part></tp:taxon-name></italic> is characterized by having a longer and convoluted shaft of its MCO and inner blades on the distal portions of the ventral, and dorsal anchor shafts. Currently, <italic><tp:taxon-name><tp:taxon-name-part taxon-name-part-type="genus" reg="Haliotrematoides">H.</tp:taxon-name-part><tp:taxon-name-part taxon-name-part-type="species" reg="longihamus">longihamus</tp:taxon-name-part></tp:taxon-name></italic> has been reported on <italic><tp:taxon-name><tp:taxon-name-part taxon-name-part-type="genus" reg="Lutjanus">L.</tp:taxon-name-part><tp:taxon-name-part taxon-name-part-type="species" reg="synagris">synagris</tp:taxon-name-part></tp:taxon-name></italic>, <italic><tp:taxon-name><tp:taxon-name-part taxon-name-part-type="genus" reg="Lutjanus">L.</tp:taxon-name-part><tp:taxon-name-part taxon-name-part-type="species" reg="mahogoni">mahogoni</tp:taxon-name-part></tp:taxon-name></italic>, <italic><tp:taxon-name><tp:taxon-name-part taxon-name-part-type="genus" reg="Lutjanus">L.</tp:taxon-name-part><tp:taxon-name-part taxon-name-part-type="species" reg="analis">analis</tp:taxon-name-part></tp:taxon-name></italic>, and <italic><tp:taxon-name><tp:taxon-name-part taxon-name-part-type="genus" reg="Lutjanus">L.</tp:taxon-name-part><tp:taxon-name-part taxon-name-part-type="species" reg="griseus">griseus</tp:taxon-name-part></tp:taxon-name></italic> from Bay of Campeche (Area Havana) and Puerto Rico (<xref ref-type="bibr" rid="B56">Zhukov 1976</xref>, <xref ref-type="bibr" rid="B4">Bosques Rodríguez 2004</xref>, Kritsky et al. 2009). Recently, <xref ref-type="bibr" rid="B40">Montoya-Mendoza et al. (2016)</xref> reported <italic><tp:taxon-name><tp:taxon-name-part taxon-name-part-type="genus" reg="Euryhaliotrema">E.</tp:taxon-name-part><tp:taxon-name-part taxon-name-part-type="species" reg="longihamus">longihamus</tp:taxon-name-part></tp:taxon-name></italic> (voucher <abbrev xmlns:xlink="http://www.w3.org/1999/xlink" content-type="institution" xlink:title="Colección Nacional de Helmintos, Universidad Nacional Autónoma de México" id="ABBRID0ELUBI" xlink:type="simple">CNHE</abbrev> 10219), from <italic><tp:taxon-name><tp:taxon-name-part taxon-name-part-type="genus" reg="Lutjanus">L.</tp:taxon-name-part><tp:taxon-name-part taxon-name-part-type="species" reg="synagris">synagris</tp:taxon-name-part></tp:taxon-name></italic> from Santiaguillo Reef, Veracruz (Gulf of Mexico). Examination of that voucher allowed us to confirm the species identity.</p></tp:treatment-sec><tp:treatment-sec sec-type="Specimens deposited" id="SECID0E2UBI"><title>Specimens deposited.</title><p>Ten reference specimens in the <abbrev xmlns:xlink="http://www.w3.org/1999/xlink" content-type="institution" xlink:title="Colección Nacional de Helmintos, Universidad Nacional Autónoma de México" id="ABBRID0EBVBI" xlink:type="simple">CNHE</abbrev> (10599).</p></tp:treatment-sec><ref-list><ref id="B30"><mixed-citation xmlns:xlink="http://www.w3.org/1999/xlink" xlink:type="simple"><person-group><name name-style="western"><surname>Kritsky</surname><given-names>DC</given-names></name><name name-style="western"><surname>Yang</surname><given-names>T</given-names></name><name name-style="western"><surname>Sun</surname><given-names>Y</given-names></name></person-group> (<year>2009b</year>) <article-title>Dactylogyrids (<tp:taxon-name><tp:taxon-name-part taxon-name-part-type="class">Monogenoidea</tp:taxon-name-part></tp:taxon-name>, <tp:taxon-name><tp:taxon-name-part taxon-name-part-type="superorder">Polyonchoinea</tp:taxon-name-part></tp:taxon-name>) parasitizing the gills of snappers (<tp:taxon-name><tp:taxon-name-part taxon-name-part-type="order">Perciformes</tp:taxon-name-part></tp:taxon-name>, <tp:taxon-name><tp:taxon-name-part taxon-name-part-type="family">Lutjanidae</tp:taxon-name-part></tp:taxon-name>): Proposal of <italic><tp:taxon-name><tp:taxon-name-part taxon-name-part-type="genus">Haliotrematoides</tp:taxon-name-part></tp:taxon-name></italic> n. gen. and descriptions of new and previously described species from marine fishes of the Red Sea, the eastern and Indo-west Pacific Ocean, Gulf of Mexico and Caribbean Sea.</article-title><source>Zootaxa</source><volume>1970</volume>: <fpage>1</fpage>–<lpage>51</lpage>. <ext-link xlink:type="simple" ext-link-type="uri" xlink:href="http://www.mapress.com/zootaxa/2009/f/z01970p051f.pdf">http://www.mapress.com/zootaxa/2009/f/z01970p051f.pdf</ext-link></mixed-citation></ref><ref id="B56"><mixed-citation xmlns:xlink="http://www.w3.org/1999/xlink" xlink:type="simple"><person-group><name name-style="western"><surname>Zhukov</surname><given-names>EV</given-names></name></person-group> (<year>1976</year>) <article-title>New monogenean species of the genus <italic><tp:taxon-name><tp:taxon-name-part taxon-name-part-type="genus">Haliotrema</tp:taxon-name-part></tp:taxon-name></italic> Johnston and Tiegs, 1922, from the Gulf of Mexico fishes of the fam. <tp:taxon-name><tp:taxon-name-part taxon-name-part-type="family">Lutianidae</tp:taxon-name-part></tp:taxon-name> (sic).</article-title><source>Proceedings, Institute of Biology and Pedology, Far-East Science Centre, Academy of Sciences of the USSR, New Series</source><volume>35</volume>: <fpage>33</fpage>–<lpage>47</lpage>. [In Russian]</mixed-citation></ref><ref id="B4"><mixed-citation xmlns:xlink="http://www.w3.org/1999/xlink" xlink:type="simple"><person-group><name name-style="western"><surname>Bosques Rodríguez</surname><given-names>LJ</given-names></name></person-group> (<year>2004</year>) <source>Metazoan parasites of snappers, <tp:taxon-name><tp:taxon-name-part taxon-name-part-type="family">Lutjanidae</tp:taxon-name-part></tp:taxon-name> (<tp:taxon-name><tp:taxon-name-part taxon-name-part-type="class">Pisces</tp:taxon-name-part></tp:taxon-name>) from Puerto Rico.</source><publisher-name>Master of Science Thesis</publisher-name>, <publisher-loc>University of Puerto Rico, Mayagüez, Puerto Rico</publisher-loc>, <size units="page">178 pp</size>.</mixed-citation></ref><ref id="B40"><mixed-citation xmlns:xlink="http://www.w3.org/1999/xlink" xlink:type="simple"><person-group><name name-style="western"><surname>Montoya-Mendoza</surname><given-names>J</given-names></name><name name-style="western"><surname>Castañeda Chávez</surname><given-names>MR</given-names></name><name name-style="western"><surname>Lango Reynoso</surname><given-names>F</given-names></name><name name-style="western"><surname>Rojas-Castañeda</surname><given-names>S</given-names></name></person-group> (<year>2016</year>) <article-title>Helminths parasites of lane snapper, <italic><tp:taxon-name><tp:taxon-name-part taxon-name-part-type="genus">Lutjanus</tp:taxon-name-part><tp:taxon-name-part taxon-name-part-type="species">synagris</tp:taxon-name-part></tp:taxon-name></italic> from Santiaguillo Reef, Veracruz, México.</article-title><source>Journal of Agriculture Science</source><volume>8</volume>(<issue>11</issue>): <fpage>81</fpage>–<lpage>88</lpage>. <ext-link xlink:type="simple" ext-link-type="doi" xlink:href="10.5539/jas.v8n11p81">https://doi.org/10.5539/jas.v8n11p81</ext-link></mixed-citation></ref></ref-list></tp:taxon-treatment>
