# Supplementary material for: Morphological and molecular (28S rRNA) data of monogeneans (Platyhelminthes) infecting the gill lamellae of marine fishes in the Campeche Bank, southwest Gulf of Mexico
Source: Zookeys. 2018 Sep 11;(783):125–61. doi: 10.3897/zookeys.783.26218 (PMC6160863; doi:10.3897/zookeys.783.26218)
Supplement: XML Treatment for Haliotrema magnigastrohamus [file zookeys.783.26218-treatment13.xml]

<!DOCTYPE tp:taxon-treatment
  PUBLIC "-//TaxonX//DTD Taxonomic Treatment Publishing DTD v0 20100105//EN" "tax-treatment-NSO.dtd">
<tp:taxon-treatment xmlns:tp="http://www.plazi.org/taxpub"><tp:treatment-meta><kwd-group><label>Taxon classification</label><kwd><named-content xmlns:xlink="http://www.w3.org/1999/xlink" content-type="kingdom">Animalia</named-content></kwd><kwd><named-content xmlns:xlink="http://www.w3.org/1999/xlink" content-type="order">Mazocraeidea</named-content></kwd><kwd><named-content xmlns:xlink="http://www.w3.org/1999/xlink" content-type="family">Dactylogyridae</named-content></kwd></kwd-group><mixed-citation publication-type="journal"><person-group><name><surname>Mendoza-Franco</surname><given-names>Edgar F.</given-names></name><name><surname>Tun</surname><given-names>Mariela del Carmen Rosado</given-names></name><name><surname>Anchevida</surname><given-names>Allan de Jesús Duarte</given-names></name><name><surname>Rodríguez</surname><given-names>Rodolfo E. del Rio</given-names></name></person-group><article-title>Morphological and molecular (28S rRNA) data of monogeneans (<tp:taxon-name><tp:taxon-name-part taxon-name-part-type="phylum">Platyhelminthes</tp:taxon-name-part></tp:taxon-name>) infecting the gill lamellae of marine fishes in the Campeche Bank, southwest Gulf of Mexico</article-title><source>Zookeys</source><day>11</day><month>9</month><year>2018</year><volume>2018</volume><issue>783</issue><fpage>125</fpage><lpage>161</lpage><pub-id pub-id-type="doi">10.3897/zookeys.783.26218</pub-id></mixed-citation></tp:treatment-meta><tp:nomenclature><tp:taxon-name>
              <tp:taxon-name-part taxon-name-part-type="genus" reg="Haliotrema">Haliotrema</tp:taxon-name-part>
              <tp:taxon-name-part taxon-name-part-type="species" reg="magnigastrohamus">magnigastrohamus</tp:taxon-name-part>
            </tp:taxon-name><tp:taxon-authority>Zhukov, 1976</tp:taxon-authority><xref ref-type="fig" rid="F3">Figure 3</xref><tp:nomenclature-citation-list><tp:nomenclature-citation><tp:taxon-name>
                  <tp:taxon-name-part taxon-name-part-type="genus" reg="Haliotrema">Haliotrema</tp:taxon-name-part>
                  <tp:taxon-name-part taxon-name-part-type="species" reg="magnigastrohamus">magnigastrohamus</tp:taxon-name-part>
                </tp:taxon-name><comment>Zhukov, 1976: 38, fig. 5; <xref ref-type="bibr" rid="B30">Kritsky et al. 2009b</xref>: 40, figs 166–119 (transferred to <tp:taxon-name><tp:taxon-name-part taxon-name-part-type="genus" reg="Haliotrematoides">Haliotrematoides</tp:taxon-name-part></tp:taxon-name>).</comment></tp:nomenclature-citation></tp:nomenclature-citation-list></tp:nomenclature><tp:treatment-sec sec-type="Type host" id="SECID0EGXBI"><title>Type host.</title><p>
              <italic><tp:taxon-name>
                  <tp:taxon-name-part taxon-name-part-type="genus" reg="Lutjanus">Lutjanus</tp:taxon-name-part>
                  <tp:taxon-name-part taxon-name-part-type="species" reg="synagris">synagris</tp:taxon-name-part>
                </tp:taxon-name></italic>
            </p></tp:treatment-sec><tp:treatment-sec sec-type="Present study" id="SECID0EXXBI"><title>Present study.</title><p>
              <italic><tp:taxon-name>
                  <tp:taxon-name-part taxon-name-part-type="genus" reg="Lutjanus">L.</tp:taxon-name-part>
                  <tp:taxon-name-part taxon-name-part-type="species" reg="synagris">synagris</tp:taxon-name-part>
                </tp:taxon-name></italic>
            </p></tp:treatment-sec><tp:treatment-sec sec-type="Locality/prevalence, mean abundance and intensity range" id="SECID0EIYBI"><title>Locality/prevalence, mean abundance and intensity range.</title><p><bold>San Francisco</bold>: 65 fish (mean <abbrev xmlns:xlink="http://www.w3.org/1999/xlink" xlink:title="total length" id="ABBRID0EQYBI" xlink:type="simple">TL</abbrev> 28.2 cm; range 20–35.7) infected of 70 examined 92.8 %); abundance, 9; intensity of infection, 3–13 worms. <bold>Seyba Playa</bold>: 78 fish (<abbrev xmlns:xlink="http://www.w3.org/1999/xlink" xlink:title="total length" id="ABBRID0EWYBI" xlink:type="simple">TL</abbrev> 28.4; 19.2–30.5) infected of 79 examined (98.7 %); abundance, 17; intensity of infection, 8–28. <bold>Champoton</bold>: 69 fish (<abbrev xmlns:xlink="http://www.w3.org/1999/xlink" xlink:title="total length" id="ABBRID0E3YBI" xlink:type="simple">TL</abbrev> 28.2; 24.7–30.5) infected of 75 examined (92 %); abundance, 9; intensity of infection, 5–15.</p></tp:treatment-sec><tp:treatment-sec sec-type="Supplementary observations" id="SECID0EAZBI"><title>Supplementary observations</title><p><bold>(measurements based on ten specimens).</bold> Body 352 (295–382; 7) long; greatest width 66 (50–85; 7). Haptor 64 (52–78; 8) wide. Pharynx 15 (13–19; 3) wide. MCO 28 (25–35; 8) long. Ventral anchor 37 (36–39; 18) long; dorsal anchor 29 (29–31; 17) long. Ventral bar 42 (40–45; 9) long; dorsal bar 17–18 long. Hook 13 (12–13) long.</p></tp:treatment-sec><tp:treatment-sec sec-type="comments" id="SECID0EIZBI"><title>Comments.</title><p>This species was originally described by <xref ref-type="bibr" rid="B56">Zhukov (1976)</xref> as <italic><tp:taxon-name><tp:taxon-name-part taxon-name-part-type="genus" reg="Haliotrema">Haliotrema</tp:taxon-name-part><tp:taxon-name-part taxon-name-part-type="species" reg="magnigastrohamus">magnigastrohamus</tp:taxon-name-part></tp:taxon-name></italic> from four lutjanid species [<italic><tp:taxon-name><tp:taxon-name-part taxon-name-part-type="genus" reg="Lutjanus">L.</tp:taxon-name-part><tp:taxon-name-part taxon-name-part-type="species" reg="synagris">synagris</tp:taxon-name-part></tp:taxon-name></italic>, <italic><tp:taxon-name><tp:taxon-name-part taxon-name-part-type="genus" reg="Lutjanus">L.</tp:taxon-name-part><tp:taxon-name-part taxon-name-part-type="species" reg="analis">analis</tp:taxon-name-part></tp:taxon-name></italic>, <italic><tp:taxon-name><tp:taxon-name-part taxon-name-part-type="genus" reg="Lutjanus">L.</tp:taxon-name-part><tp:taxon-name-part taxon-name-part-type="species" reg="mahogoni">mahogoni</tp:taxon-name-part></tp:taxon-name></italic>, and <italic><tp:taxon-name><tp:taxon-name-part taxon-name-part-type="genus" reg="Ocyurus">O.</tp:taxon-name-part><tp:taxon-name-part taxon-name-part-type="species" reg="chrysurus">chrysurus</tp:taxon-name-part></tp:taxon-name></italic> from the Bay of Campeche (Area Havana)] and later it was transferred to <italic><tp:taxon-name><tp:taxon-name-part taxon-name-part-type="genus" reg="Haliotrematoides">Haliotrematoides</tp:taxon-name-part></tp:taxon-name></italic> by <xref ref-type="bibr" rid="B30">Kritsky et al. (2009b)</xref> based on specimens of this species found in <italic><tp:taxon-name><tp:taxon-name-part taxon-name-part-type="genus" reg="Lutjanus">L.</tp:taxon-name-part><tp:taxon-name-part taxon-name-part-type="species" reg="analis">analis</tp:taxon-name-part></tp:taxon-name></italic> from Colón, Panama (apparently on the Caribbean Sea off Panama). Present specimens exhibited a C-shaped accessory sclerite (not depicted in <xref ref-type="bibr" rid="B30">Kritsky et al. 2009b</xref>) on base of each ventral anchor (see <xref ref-type="bibr" rid="B56">Zhukov 1976</xref>; see Figure <xref ref-type="fig" rid="F3">3A</xref> in the present study). In other features, MCO and dorsal bar (not depicted in <xref ref-type="bibr" rid="B30">Kritsky et al. 2009b</xref>) most resembles <italic><tp:taxon-name><tp:taxon-name-part taxon-name-part-type="genus" reg="Haliotrematoides">Hal.</tp:taxon-name-part><tp:taxon-name-part taxon-name-part-type="species" reg="guttati">guttati</tp:taxon-name-part></tp:taxon-name></italic> (García-Vargas, Fajer-Ávila &amp; Lamothe-Argumedo, 2008) Kritsky, Yang &amp; Sun, 2009 from <italic><tp:taxon-name><tp:taxon-name-part taxon-name-part-type="genus" reg="Lutjanus">L.</tp:taxon-name-part><tp:taxon-name-part taxon-name-part-type="species" reg="guttatus">guttatus</tp:taxon-name-part></tp:taxon-name></italic> from the Mexican Pacific (see figures 107 and 109 in <xref ref-type="bibr" rid="B30">Kritsky et al. 2009b</xref> and Figure <xref ref-type="fig" rid="F3">3A, B</xref> in the present study).</p><fig id="F3" position="float" orientation="portrait"><label>Figure 3.</label><caption><p><italic><tp:taxon-name><tp:taxon-name-part taxon-name-part-type="genus" reg="Haliotrematoides">Haliotrematoides</tp:taxon-name-part><tp:taxon-name-part taxon-name-part-type="species" reg="magnigastrohamus">magnigastrohamus</tp:taxon-name-part></tp:taxon-name></italic> from <italic><tp:taxon-name><tp:taxon-name-part taxon-name-part-type="genus" reg="Lutjanus">Lutjanus</tp:taxon-name-part><tp:taxon-name-part taxon-name-part-type="species" reg="synagris">synagris</tp:taxon-name-part></tp:taxon-name></italic> from Campeche Bank, Mexico: <bold>A</bold> haptoral armament <bold>B</bold> vagina. Scale bars: 20 µm (<bold>A)</bold>; 10 µm (<bold>B)</bold>. Abbreviations: As = accessory sclerite; Pr = Prostatic reservoir.</p></caption><graphic xmlns:xlink="http://www.w3.org/1999/xlink" xlink:href="zookeys-783-125-g003.jpg" position="float" orientation="portrait" xlink:type="simple" id="oo_227835.jpg"/></fig><p>Measurements of the present finding fits well with the morphometric of <italic><tp:taxon-name><tp:taxon-name-part taxon-name-part-type="genus" reg="Haliotrematoides">H.</tp:taxon-name-part><tp:taxon-name-part taxon-name-part-type="species" reg="magnigastrohamus">magnigastrohamus</tp:taxon-name-part></tp:taxon-name></italic> provided by <xref ref-type="bibr" rid="B30">Kritsky et al. (2009b)</xref>. <xref ref-type="bibr" rid="B40">Montoya-Mendoza et al. (2016)</xref> reported <italic><tp:taxon-name><tp:taxon-name-part taxon-name-part-type="genus" reg="Haliotrematoides">H.</tp:taxon-name-part><tp:taxon-name-part taxon-name-part-type="species" reg="magnigastrohamus">magnigastrohamus</tp:taxon-name-part></tp:taxon-name></italic> on <italic><tp:taxon-name><tp:taxon-name-part taxon-name-part-type="genus" reg="Lutjanus">L.</tp:taxon-name-part><tp:taxon-name-part taxon-name-part-type="species" reg="synagris">synagris</tp:taxon-name-part></tp:taxon-name></italic> from Santiaguillo Reef, Veracruz (Gulf of Mexico) and deposited a voucher specimen in the <abbrev xmlns:xlink="http://www.w3.org/1999/xlink" content-type="institution" xlink:title="Colección Nacional de Helmintos, Universidad Nacional Autónoma de México" id="ABBRID0E66BI" xlink:type="simple">CNHE</abbrev> (accession number 10220). However, examination of that specimen revealed it to be an <italic><tp:taxon-name><tp:taxon-name-part taxon-name-part-type="genus" reg="Euryhaliotrema">Euryhaliotrema</tp:taxon-name-part></tp:taxon-name></italic> sp. that resembles <italic><tp:taxon-name><tp:taxon-name-part taxon-name-part-type="genus" reg="Euryhaliotrema">E.</tp:taxon-name-part><tp:taxon-name-part taxon-name-part-type="species" reg="torquecirrus">torquecirrus</tp:taxon-name-part></tp:taxon-name></italic>. Examination of another voucher specimen labeled as <italic><tp:taxon-name><tp:taxon-name-part taxon-name-part-type="genus" reg="Euryhaliotrema">E.</tp:taxon-name-part><tp:taxon-name-part taxon-name-part-type="species" reg="torquecirrus">torquecirrus</tp:taxon-name-part></tp:taxon-name></italic> (<abbrev xmlns:xlink="http://www.w3.org/1999/xlink" content-type="institution" xlink:title="Colección Nacional de Helmintos, Universidad Nacional Autónoma de México" id="ABBRID0EBBCI" xlink:type="simple">CNHE</abbrev> 10223) on <italic><tp:taxon-name><tp:taxon-name-part taxon-name-part-type="genus" reg="Lutjanus">L.</tp:taxon-name-part><tp:taxon-name-part taxon-name-part-type="species" reg="synagris">synagris</tp:taxon-name-part></tp:taxon-name></italic> deposited by the same authors revealed it to be same form as that of <italic><tp:taxon-name><tp:taxon-name-part taxon-name-part-type="genus" reg="Euryhaliotrema">Euryhaliotrema</tp:taxon-name-part></tp:taxon-name></italic> sp. In this latter form, the coil of the MCO comprises 2½ rings (more than four rings in <italic><tp:taxon-name><tp:taxon-name-part taxon-name-part-type="genus" reg="Euryhaliotrema">E.</tp:taxon-name-part><tp:taxon-name-part taxon-name-part-type="species" reg="torquecirrus">torquecirrus</tp:taxon-name-part></tp:taxon-name></italic>) and a single accessory piece (accessory piece includes two components in <italic><tp:taxon-name><tp:taxon-name-part taxon-name-part-type="genus" reg="Euryhaliotrema">E.</tp:taxon-name-part><tp:taxon-name-part taxon-name-part-type="species" reg="torquecirrus">torquecirrus</tp:taxon-name-part></tp:taxon-name></italic>) (see <italic><tp:taxon-name><tp:taxon-name-part taxon-name-part-type="genus" reg="Euryhaliotrema">Euryhaliotrema</tp:taxon-name-part></tp:taxon-name></italic> sp. in Figure <xref ref-type="fig" rid="F4">4</xref> and <italic><tp:taxon-name><tp:taxon-name-part taxon-name-part-type="genus" reg="Euryhaliotrema">E.</tp:taxon-name-part><tp:taxon-name-part taxon-name-part-type="species" reg="torquecirrus">torquecirrus</tp:taxon-name-part></tp:taxon-name></italic> in figure 24 in Kritsty 2012).</p><fig id="F4" position="float" orientation="portrait"><label>Figure 4.</label><caption><p><italic><tp:taxon-name><tp:taxon-name-part taxon-name-part-type="genus" reg="Euryhaliotrema">Euryhaliotrema</tp:taxon-name-part></tp:taxon-name></italic> sp. (<abbrev xmlns:xlink="http://www.w3.org/1999/xlink" content-type="institution" xlink:title="Colección Nacional de Helmintos, Universidad Nacional Autónoma de México" id="ABBRID0ETDCI" xlink:type="simple">CNHE</abbrev> 10220) from <italic><tp:taxon-name><tp:taxon-name-part taxon-name-part-type="genus" reg="Lutjanus">Lutjanus</tp:taxon-name-part><tp:taxon-name-part taxon-name-part-type="species" reg="synagris">synagris</tp:taxon-name-part></tp:taxon-name></italic> from Santiaguillo Reef, Veracruz, México: <bold>A</bold> copulatory complex (dorsal view) <bold>B</bold> ventral anchor <bold>C</bold> dorsal anchor. Scale bar: 20 µm for all figures. Abbreviation: Ap = accessory piece.</p></caption><graphic xmlns:xlink="http://www.w3.org/1999/xlink" xlink:href="zookeys-783-125-g004.jpg" position="float" orientation="portrait" xlink:type="simple" id="oo_227836.jpg"/></fig></tp:treatment-sec><tp:treatment-sec sec-type="Specimens deposited" id="SECID0EOECI"><title>Specimens deposited.</title><p>Ten reference specimens in the <abbrev xmlns:xlink="http://www.w3.org/1999/xlink" content-type="institution" xlink:title="Colección Nacional de Helmintos, Universidad Nacional Autónoma de México" id="ABBRID0EUECI" xlink:type="simple">CNHE</abbrev> (10600).</p></tp:treatment-sec><ref-list><ref id="B30"><mixed-citation xmlns:xlink="http://www.w3.org/1999/xlink" xlink:type="simple"><person-group><name name-style="western"><surname>Kritsky</surname><given-names>DC</given-names></name><name name-style="western"><surname>Yang</surname><given-names>T</given-names></name><name name-style="western"><surname>Sun</surname><given-names>Y</given-names></name></person-group> (<year>2009b</year>) <article-title>Dactylogyrids (<tp:taxon-name><tp:taxon-name-part taxon-name-part-type="class">Monogenoidea</tp:taxon-name-part></tp:taxon-name>, <tp:taxon-name><tp:taxon-name-part taxon-name-part-type="superorder">Polyonchoinea</tp:taxon-name-part></tp:taxon-name>) parasitizing the gills of snappers (<tp:taxon-name><tp:taxon-name-part taxon-name-part-type="order">Perciformes</tp:taxon-name-part></tp:taxon-name>, <tp:taxon-name><tp:taxon-name-part taxon-name-part-type="family">Lutjanidae</tp:taxon-name-part></tp:taxon-name>): Proposal of <italic><tp:taxon-name><tp:taxon-name-part taxon-name-part-type="genus">Haliotrematoides</tp:taxon-name-part></tp:taxon-name></italic> n. gen. and descriptions of new and previously described species from marine fishes of the Red Sea, the eastern and Indo-west Pacific Ocean, Gulf of Mexico and Caribbean Sea.</article-title><source>Zootaxa</source><volume>1970</volume>: <fpage>1</fpage>–<lpage>51</lpage>. <ext-link xlink:type="simple" ext-link-type="uri" xlink:href="http://www.mapress.com/zootaxa/2009/f/z01970p051f.pdf">http://www.mapress.com/zootaxa/2009/f/z01970p051f.pdf</ext-link></mixed-citation></ref><ref id="B56"><mixed-citation xmlns:xlink="http://www.w3.org/1999/xlink" xlink:type="simple"><person-group><name name-style="western"><surname>Zhukov</surname><given-names>EV</given-names></name></person-group> (<year>1976</year>) <article-title>New monogenean species of the genus <italic><tp:taxon-name><tp:taxon-name-part taxon-name-part-type="genus">Haliotrema</tp:taxon-name-part></tp:taxon-name></italic> Johnston and Tiegs, 1922, from the Gulf of Mexico fishes of the fam. <tp:taxon-name><tp:taxon-name-part taxon-name-part-type="family">Lutianidae</tp:taxon-name-part></tp:taxon-name> (sic).</article-title><source>Proceedings, Institute of Biology and Pedology, Far-East Science Centre, Academy of Sciences of the USSR, New Series</source><volume>35</volume>: <fpage>33</fpage>–<lpage>47</lpage>. [In Russian]</mixed-citation></ref><ref id="B40"><mixed-citation xmlns:xlink="http://www.w3.org/1999/xlink" xlink:type="simple"><person-group><name name-style="western"><surname>Montoya-Mendoza</surname><given-names>J</given-names></name><name name-style="western"><surname>Castañeda Chávez</surname><given-names>MR</given-names></name><name name-style="western"><surname>Lango Reynoso</surname><given-names>F</given-names></name><name name-style="western"><surname>Rojas-Castañeda</surname><given-names>S</given-names></name></person-group> (<year>2016</year>) <article-title>Helminths parasites of lane snapper, <italic><tp:taxon-name><tp:taxon-name-part taxon-name-part-type="genus">Lutjanus</tp:taxon-name-part><tp:taxon-name-part taxon-name-part-type="species">synagris</tp:taxon-name-part></tp:taxon-name></italic> from Santiaguillo Reef, Veracruz, México.</article-title><source>Journal of Agriculture Science</source><volume>8</volume>(<issue>11</issue>): <fpage>81</fpage>–<lpage>88</lpage>. <ext-link xlink:type="simple" ext-link-type="doi" xlink:href="10.5539/jas.v8n11p81">https://doi.org/10.5539/jas.v8n11p81</ext-link></mixed-citation></ref></ref-list></tp:taxon-treatment>
