# Supplementary material for: Morphological and molecular (28S rRNA) data of monogeneans (Platyhelminthes) infecting the gill lamellae of marine fishes in the Campeche Bank, southwest Gulf of Mexico
Source: Zookeys. 2018 Sep 11;(783):125–61. doi: 10.3897/zookeys.783.26218 (PMC6160863; doi:10.3897/zookeys.783.26218)
Supplement: XML Treatment for Haliotrema striatohamus [file zookeys.783.26218-treatment14.xml]

<!DOCTYPE tp:taxon-treatment
  PUBLIC "-//TaxonX//DTD Taxonomic Treatment Publishing DTD v0 20100105//EN" "tax-treatment-NSO.dtd">
<tp:taxon-treatment xmlns:tp="http://www.plazi.org/taxpub"><tp:treatment-meta><kwd-group><label>Taxon classification</label><kwd><named-content xmlns:xlink="http://www.w3.org/1999/xlink" content-type="kingdom">Animalia</named-content></kwd><kwd><named-content xmlns:xlink="http://www.w3.org/1999/xlink" content-type="order">Mazocraeidea</named-content></kwd><kwd><named-content xmlns:xlink="http://www.w3.org/1999/xlink" content-type="family">Dactylogyridae</named-content></kwd></kwd-group><mixed-citation publication-type="journal"><person-group><name><surname>Mendoza-Franco</surname><given-names>Edgar F.</given-names></name><name><surname>Tun</surname><given-names>Mariela del Carmen Rosado</given-names></name><name><surname>Anchevida</surname><given-names>Allan de Jesús Duarte</given-names></name><name><surname>Rodríguez</surname><given-names>Rodolfo E. del Rio</given-names></name></person-group><article-title>Morphological and molecular (28S rRNA) data of monogeneans (<tp:taxon-name><tp:taxon-name-part taxon-name-part-type="phylum">Platyhelminthes</tp:taxon-name-part></tp:taxon-name>) infecting the gill lamellae of marine fishes in the Campeche Bank, southwest Gulf of Mexico</article-title><source>Zookeys</source><day>11</day><month>9</month><year>2018</year><volume>2018</volume><issue>783</issue><fpage>125</fpage><lpage>161</lpage><pub-id pub-id-type="doi">10.3897/zookeys.783.26218</pub-id></mixed-citation></tp:treatment-meta><tp:nomenclature><tp:taxon-name>
              <tp:taxon-name-part taxon-name-part-type="genus" reg="Haliotrema">Haliotrema</tp:taxon-name-part>
              <tp:taxon-name-part taxon-name-part-type="species" reg="striatohamus">striatohamus</tp:taxon-name-part>
            </tp:taxon-name><tp:taxon-authority>Zhukov, 1981</tp:taxon-authority><tp:nomenclature-citation-list><tp:nomenclature-citation><tp:taxon-name>
                  <tp:taxon-name-part taxon-name-part-type="genus" reg="Haliotrema">Haliotrema</tp:taxon-name-part>
                  <tp:taxon-name-part taxon-name-part-type="species" reg="striatohamus">striatohamus</tp:taxon-name-part>
                </tp:taxon-name><comment>Zhukov, 1981: 179, fig. 1; Mendoza-Franco et al. 2009: 1360–1362, figs 1–8 (redescribed and transferred to <tp:taxon-name><tp:taxon-name-part taxon-name-part-type="genus" reg="Haliotrematoides">Haliotrematoides</tp:taxon-name-part></tp:taxon-name>).</comment></tp:nomenclature-citation></tp:nomenclature-citation-list></tp:nomenclature><tp:treatment-sec sec-type="Type host" id="SECID0EQGCI"><title>Type host.</title><p><italic><tp:taxon-name><tp:taxon-name-part taxon-name-part-type="genus" reg="Haemulon">Haemulon</tp:taxon-name-part><tp:taxon-name-part taxon-name-part-type="species" reg="aurolineatum">aurolineatum</tp:taxon-name-part></tp:taxon-name></italic> Cuvier, 1830</p></tp:treatment-sec><tp:treatment-sec sec-type="Present study" id="SECID0EBHCI"><title>Present study.</title><p>
              <italic><tp:taxon-name>
                  <tp:taxon-name-part taxon-name-part-type="genus" reg="Haemulon">H.</tp:taxon-name-part>
                  <tp:taxon-name-part taxon-name-part-type="species" reg="plumieri">plumieri</tp:taxon-name-part>
                </tp:taxon-name></italic>
            </p></tp:treatment-sec><tp:treatment-sec sec-type="Locality/prevalence, mean abundance and intensity range" id="SECID0ESHCI"><title>Locality/prevalence, mean abundance and intensity range.</title><p><bold>San Francisco</bold>: 80 fish (mean <abbrev xmlns:xlink="http://www.w3.org/1999/xlink" xlink:title="total length" id="ABBRID0E1HCI" xlink:type="simple">TL</abbrev> 28.8 cm; range 22–34) infected of 90 examined (88.8 %); abundance, 20; intensity of infection, 4–41 worms. <bold>Seyba Playa</bold>: 88 fish (<abbrev xmlns:xlink="http://www.w3.org/1999/xlink" xlink:title="total length" id="ABBRID0EAICI" xlink:type="simple">TL</abbrev> 28.9; 21.5–31.3) infected of 90 examined (97.7%); abundance 136; intensity of infection, 30–417. <bold>Champoton</bold>: 90 fish (<abbrev xmlns:xlink="http://www.w3.org/1999/xlink" xlink:title="total length" id="ABBRID0EGICI" xlink:type="simple">TL</abbrev> 28.8; 19.3–33.3) infected of 90 examined (100 %); abundance, 91; intensity of infection, 36–166.</p></tp:treatment-sec><tp:treatment-sec sec-type="Supplementary observations" id="SECID0EKICI"><title>Supplementary observations</title><p><bold>(measurements based on twelve specimens).</bold> Body 378 (312–450; 12) long; greatest width 78 (62–95; 8). Haptor 68 (55–75; 11) wide. Pharynx 18 (17–20; 5) wide. Copulatory complex 44 (40–55; 9) long. MCO base 20 (20–22; 4) long. Ventral anchor 40 (35–43; 10) long; dorsal anchor 45 (39–47; 12) long. Ventral bar 35 (33–38; 7) long; dorsal bar 42 (40–48; 7) long. Testis 50 (45–55; 3) long, 33 (30–35; 3) wide.</p></tp:treatment-sec><tp:treatment-sec sec-type="comments" id="SECID0ESICI"><title>Comments.</title><p><italic><tp:taxon-name><tp:taxon-name-part taxon-name-part-type="genus" reg="Haliotrema">Haliotrema</tp:taxon-name-part><tp:taxon-name-part taxon-name-part-type="species" reg="striatohamus">striatohamus</tp:taxon-name-part></tp:taxon-name></italic> Zhukov, 1981 was redescribed and transferred to <italic><tp:taxon-name><tp:taxon-name-part taxon-name-part-type="genus" reg="Haliotrematoides">Haliotrematoides</tp:taxon-name-part></tp:taxon-name></italic> Kritsky, Yang &amp; Sun, 2009 by Mendoza-Franco et al. (2009) as <italic><tp:taxon-name><tp:taxon-name-part taxon-name-part-type="genus" reg="Haliotrema">Hal.</tp:taxon-name-part><tp:taxon-name-part taxon-name-part-type="species" reg="striatohamus">striatohamus</tp:taxon-name-part></tp:taxon-name></italic> based on specimens collected from the haemulids, <italic><tp:taxon-name><tp:taxon-name-part taxon-name-part-type="genus" reg="Haemulon">H.</tp:taxon-name-part><tp:taxon-name-part taxon-name-part-type="species" reg="aurolineatum">aurolineatum</tp:taxon-name-part></tp:taxon-name></italic>, <italic><tp:taxon-name><tp:taxon-name-part taxon-name-part-type="genus" reg="Haemulon">H.</tp:taxon-name-part><tp:taxon-name-part taxon-name-part-type="species" reg="plumieri">plumieri</tp:taxon-name-part></tp:taxon-name></italic>, and <italic><tp:taxon-name><tp:taxon-name-part taxon-name-part-type="genus" reg="Haemulon">Haemulon</tp:taxon-name-part><tp:taxon-name-part taxon-name-part-type="species" reg="sciurus">sciurus</tp:taxon-name-part></tp:taxon-name></italic> (Shaw, 1803) from the southern coast of Quintana Roo, Mexico. This species is characterized in part, in having two accessory sclerites [4 (4–5; 6) long], at the tip of the superficial root of each the ventral anchor.</p></tp:treatment-sec><tp:treatment-sec sec-type="Molecular data" id="SECID0EWKCI"><title>Molecular data.</title><p>In the present study, partial molecular sequences (726–746 bp) of the 28S rRNA gene (D1–D3) of <italic><tp:taxon-name><tp:taxon-name-part taxon-name-part-type="genus" reg="Haliotrema">Hal.</tp:taxon-name-part><tp:taxon-name-part taxon-name-part-type="species" reg="striatohamus">striatohamus</tp:taxon-name-part></tp:taxon-name></italic> are provided for the ﬁrst time. These sequences shows that <italic><tp:taxon-name><tp:taxon-name-part taxon-name-part-type="genus" reg="Haliotrema">Hal.</tp:taxon-name-part><tp:taxon-name-part taxon-name-part-type="species" reg="striatohamus">striatohamus</tp:taxon-name-part></tp:taxon-name></italic> collected from Campeche is a sister species of the clade containing <italic><tp:taxon-name><tp:taxon-name-part taxon-name-part-type="genus" reg="Haliotrematoides">Hal.</tp:taxon-name-part><tp:taxon-name-part taxon-name-part-type="species" reg="guttati">guttati</tp:taxon-name-part></tp:taxon-name></italic> and <italic><tp:taxon-name><tp:taxon-name-part taxon-name-part-type="genus" reg="Haliotrematoides">Haliotrematoides</tp:taxon-name-part><tp:taxon-name-part taxon-name-part-type="species" reg="spinatus">spinatus</tp:taxon-name-part></tp:taxon-name></italic> Kritsky &amp; Mendoza-Franco, 2009 (see Figure <xref ref-type="fig" rid="F1">1</xref>) from <italic><tp:taxon-name><tp:taxon-name-part taxon-name-part-type="genus" reg="Lutjanus">L.</tp:taxon-name-part><tp:taxon-name-part taxon-name-part-type="species" reg="guttatus">guttatus</tp:taxon-name-part></tp:taxon-name></italic> off Taboga Island (type locality) and Perlas Archipielago in Pacific waters of Panama (<xref ref-type="bibr" rid="B30">Kritsky et al. 2009b</xref>).</p></tp:treatment-sec><tp:treatment-sec sec-type="Specimens deposited" id="SECID0E2MCI"><title>Specimens deposited.</title><p>Twelve reference specimens (<abbrev xmlns:xlink="http://www.w3.org/1999/xlink" content-type="institution" xlink:title="Colección Nacional de Helmintos, Universidad Nacional Autónoma de México" id="ABBRID0EBNCI" xlink:type="simple">CNHE</abbrev> 10612).</p><p>Two slides, each containing a haptor of a specimen of <italic><tp:taxon-name><tp:taxon-name-part taxon-name-part-type="genus" reg="Haliotrema">Hal.</tp:taxon-name-part><tp:taxon-name-part taxon-name-part-type="species" reg="striatohamus">striatohamus</tp:taxon-name-part></tp:taxon-name></italic> used to amplify its DNA are deposited in the <abbrev xmlns:xlink="http://www.w3.org/1999/xlink" content-type="institution" xlink:title="Colección Nacional de Helmintos, Universidad Nacional Autónoma de México" id="ABBRID0ETNCI" xlink:type="simple">CNHE</abbrev> (10623).</p></tp:treatment-sec><tp:treatment-sec sec-type="Representative DNA sequence" id="SECID0EYNCI"><title>Representative DNA sequence.</title><p>GenBank accession number <ext-link xmlns:xlink="http://www.w3.org/1999/xlink" ext-link-type="gen" xlink:href="MG586869" xlink:type="simple">MG586869</ext-link>, <ext-link xmlns:xlink="http://www.w3.org/1999/xlink" ext-link-type="gen" xlink:href="MG586870" xlink:type="simple">MG586870</ext-link>.</p></tp:treatment-sec><tp:treatment-sec><!--Section generated to contain objects referenced in tp:taxon-treatment.--><fig id="F1" position="float" orientation="portrait"><label>Figure 1.</label><caption><p>Molecular phylogeny of the <tp:taxon-name><tp:taxon-name-part taxon-name-part-type="genus" reg="Dactylogyridae">Dactylogyridae</tp:taxon-name-part></tp:taxon-name> estimated by methods of Bayesian inference (BI) and maximum likelihood (ML) using partial sequences of the 28S rRNA gene (D1–D3). Species newly sequenced for this study are in bold. Species belonging to <tp:taxon-name><tp:taxon-name-part taxon-name-part-type="genus" reg="Microcotylidae">Microcotylidae</tp:taxon-name-part></tp:taxon-name> were used as outgroups. The species name is followed by the GenBank sequence ID. Posterior probabilities of the BI followed by ML are given above the branches.</p></caption><graphic xmlns:xlink="http://www.w3.org/1999/xlink" xlink:href="zookeys-783-125-g001.jpg" position="float" orientation="portrait" xlink:type="simple" id="oo_227832.jpg"/></fig></tp:treatment-sec><ref-list><ref id="B30"><mixed-citation xmlns:xlink="http://www.w3.org/1999/xlink" xlink:type="simple"><person-group><name name-style="western"><surname>Kritsky</surname><given-names>DC</given-names></name><name name-style="western"><surname>Yang</surname><given-names>T</given-names></name><name name-style="western"><surname>Sun</surname><given-names>Y</given-names></name></person-group> (<year>2009b</year>) <article-title>Dactylogyrids (<tp:taxon-name><tp:taxon-name-part taxon-name-part-type="class">Monogenoidea</tp:taxon-name-part></tp:taxon-name>, <tp:taxon-name><tp:taxon-name-part taxon-name-part-type="superorder">Polyonchoinea</tp:taxon-name-part></tp:taxon-name>) parasitizing the gills of snappers (<tp:taxon-name><tp:taxon-name-part taxon-name-part-type="order">Perciformes</tp:taxon-name-part></tp:taxon-name>, <tp:taxon-name><tp:taxon-name-part taxon-name-part-type="family">Lutjanidae</tp:taxon-name-part></tp:taxon-name>): Proposal of <italic><tp:taxon-name><tp:taxon-name-part taxon-name-part-type="genus">Haliotrematoides</tp:taxon-name-part></tp:taxon-name></italic> n. gen. and descriptions of new and previously described species from marine fishes of the Red Sea, the eastern and Indo-west Pacific Ocean, Gulf of Mexico and Caribbean Sea.</article-title><source>Zootaxa</source><volume>1970</volume>: <fpage>1</fpage>–<lpage>51</lpage>. <ext-link xlink:type="simple" ext-link-type="uri" xlink:href="http://www.mapress.com/zootaxa/2009/f/z01970p051f.pdf">http://www.mapress.com/zootaxa/2009/f/z01970p051f.pdf</ext-link></mixed-citation></ref></ref-list></tp:taxon-treatment>
