# Supplementary material for: Morphological and molecular (28S rRNA) data of monogeneans (Platyhelminthes) infecting the gill lamellae of marine fishes in the Campeche Bank, southwest Gulf of Mexico
Source: Zookeys. 2018 Sep 11;(783):125–61. doi: 10.3897/zookeys.783.26218 (PMC6160863; doi:10.3897/zookeys.783.26218)
Supplement: XML Treatment for Hamatopeduncularia bagre [file zookeys.783.26218-treatment15.xml]

<!DOCTYPE tp:taxon-treatment
  PUBLIC "-//TaxonX//DTD Taxonomic Treatment Publishing DTD v0 20100105//EN" "tax-treatment-NSO.dtd">
<tp:taxon-treatment xmlns:tp="http://www.plazi.org/taxpub"><tp:treatment-meta><kwd-group><label>Taxon classification</label><kwd><named-content xmlns:xlink="http://www.w3.org/1999/xlink" content-type="kingdom">Animalia</named-content></kwd><kwd><named-content xmlns:xlink="http://www.w3.org/1999/xlink" content-type="order">Mazocraeidea</named-content></kwd><kwd><named-content xmlns:xlink="http://www.w3.org/1999/xlink" content-type="family">Dactylogyridae</named-content></kwd></kwd-group><mixed-citation publication-type="journal"><person-group><name><surname>Mendoza-Franco</surname><given-names>Edgar F.</given-names></name><name><surname>Tun</surname><given-names>Mariela del Carmen Rosado</given-names></name><name><surname>Anchevida</surname><given-names>Allan de Jesús Duarte</given-names></name><name><surname>Rodríguez</surname><given-names>Rodolfo E. del Rio</given-names></name></person-group><article-title>Morphological and molecular (28S rRNA) data of monogeneans (<tp:taxon-name><tp:taxon-name-part taxon-name-part-type="phylum">Platyhelminthes</tp:taxon-name-part></tp:taxon-name>) infecting the gill lamellae of marine fishes in the Campeche Bank, southwest Gulf of Mexico</article-title><source>Zookeys</source><day>11</day><month>9</month><year>2018</year><volume>2018</volume><issue>783</issue><fpage>125</fpage><lpage>161</lpage><pub-id pub-id-type="doi">10.3897/zookeys.783.26218</pub-id></mixed-citation></tp:treatment-meta><tp:nomenclature><tp:taxon-name>
                <tp:taxon-name-part taxon-name-part-type="genus" reg="Hamatopeduncularia">Hamatopeduncularia</tp:taxon-name-part>
                <tp:taxon-name-part taxon-name-part-type="species" reg="bagre">bagre</tp:taxon-name-part>
              </tp:taxon-name><tp:taxon-authority>Hargis, 1955</tp:taxon-authority></tp:nomenclature><tp:treatment-sec sec-type="Type host" id="SECID0EMPCI"><title>Type host.</title><p>
                <italic><tp:taxon-name>
                    <tp:taxon-name-part taxon-name-part-type="genus" reg="Bagre">Bagre</tp:taxon-name-part>
                    <tp:taxon-name-part taxon-name-part-type="species" reg="marinus">marinus</tp:taxon-name-part>
                  </tp:taxon-name></italic>
              </p></tp:treatment-sec><tp:treatment-sec sec-type="Present study" id="SECID0E4PCI"><title>Present study.</title><p>
                <italic><tp:taxon-name>
                    <tp:taxon-name-part taxon-name-part-type="genus" reg="Bagre">B.</tp:taxon-name-part>
                    <tp:taxon-name-part taxon-name-part-type="species" reg="marinus">marinus</tp:taxon-name-part>
                  </tp:taxon-name></italic>
              </p></tp:treatment-sec><tp:treatment-sec sec-type="Locality/prevalence, mean abundance and intensity range on B. marinus" id="SECID0EOQCI"><title>Locality/prevalence, mean abundance and intensity range on <italic><tp:taxon-name><tp:taxon-name-part taxon-name-part-type="genus" reg="Bagre">B.</tp:taxon-name-part><tp:taxon-name-part taxon-name-part-type="species" reg="marinus">marinus</tp:taxon-name-part></tp:taxon-name></italic>.</title><p><bold>San Francisco</bold>: 2 fish (mean <abbrev xmlns:xlink="http://www.w3.org/1999/xlink" xlink:title="total length" id="ABBRID0ECRCI" xlink:type="simple">TL</abbrev> 42.3 cm; range 38–45.3) infected of 4 examined (50 %); abundance, 1; intensity of infection, 2 worms. <bold>Seyba Playa</bold>: 2 fish (<abbrev xmlns:xlink="http://www.w3.org/1999/xlink" xlink:title="total length" id="ABBRID0EIRCI" xlink:type="simple">TL</abbrev> 28.3; 27–41.5) infected of 4 examined (50 %); abundance, 0.5; intensity of infection, 1. <bold>Champoton</bold>: 36 fish (<abbrev xmlns:xlink="http://www.w3.org/1999/xlink" xlink:title="total length" id="ABBRID0EORCI" xlink:type="simple">TL</abbrev> 28.3; 30–45.2) infected of 43 examined (83. 7%); abundance, 3; intensity of infection, 2–6.</p></tp:treatment-sec><tp:treatment-sec sec-type="Supplementary observations" id="SECID0ESRCI"><title>Supplementary observations</title><p><bold>(measurements based on eleven specimens on <italic><tp:taxon-name><tp:taxon-name-part taxon-name-part-type="genus" reg="Bagre">B.</tp:taxon-name-part><tp:taxon-name-part taxon-name-part-type="species" reg="marinus">marinus</tp:taxon-name-part></tp:taxon-name></italic>).</bold> Body 1,463 (1,200–1,850; 10) long; greatest width 217 (175–262; 11). Pharynx 87 (70–112; 5) wide. MCO a coiled tube with 1 counterclockwise ring 70 (58– 97; 10) long, ring 24 (21–30; n=5) diameter. Haptor 324 (262–395; 5) wide. Ventral anchor 61 (68–101; 10) long; base 20 (18–22; 3) wide. Dorsal anchor 247 (225–262; 15) long. Ventral bar 88 (68–101; 7) long. Dorsal bar 146 (125–180; 13) long. Germarium 162 (145–190; 3) long, 66 (62–70; 3) wide. Testis 390 long, 100 wide.</p></tp:treatment-sec><tp:treatment-sec sec-type="comments" id="SECID0EGSCI"><title>Comments.</title><p><italic><tp:taxon-name><tp:taxon-name-part taxon-name-part-type="genus" reg="Hamatopeduncularia">Hamatopeduncularia</tp:taxon-name-part><tp:taxon-name-part taxon-name-part-type="species" reg="bagre">bagre</tp:taxon-name-part></tp:taxon-name></italic> was originally described on <italic><tp:taxon-name><tp:taxon-name-part taxon-name-part-type="genus" reg="Bagre">B.</tp:taxon-name-part><tp:taxon-name-part taxon-name-part-type="species" reg="marinus">marinus</tp:taxon-name-part></tp:taxon-name></italic> from Alligator Harbor, Franklin County, Florida, USA (<xref ref-type="bibr" rid="B17">Hargis 1955a</xref>). Recently, this species was redescribed based on specimens found on another catfish, <italic><tp:taxon-name><tp:taxon-name-part taxon-name-part-type="genus" reg="Bagre">Bagre</tp:taxon-name-part><tp:taxon-name-part taxon-name-part-type="species" reg="bagre">bagre</tp:taxon-name-part></tp:taxon-name></italic> (Linnaeus, 1766) from several localities in Brazil (<xref ref-type="bibr" rid="B10">Domingues et al. 2016</xref>). This monogenean species is characterized mainly by the possession of hooks on haptoral digits, double dorsal bar, and dissimilarity in the size of anchors. Measurements and the morphology of the sclerotized structures of the present specimens do not differ significantly from that figured in the redescription of <italic><tp:taxon-name><tp:taxon-name-part taxon-name-part-type="genus" reg="Hamatopeduncularia">H.</tp:taxon-name-part><tp:taxon-name-part taxon-name-part-type="species" reg="bagre">bagre</tp:taxon-name-part></tp:taxon-name></italic>.</p></tp:treatment-sec><tp:treatment-sec sec-type="Molecular data" id="SECID0EAUCI"><title>Molecular data.</title><p>A 768–770 bp fragment of the 28S rRNA gene (D1–D3) of <italic><tp:taxon-name><tp:taxon-name-part taxon-name-part-type="genus" reg="Hamatopeduncularia">H.</tp:taxon-name-part><tp:taxon-name-part taxon-name-part-type="species" reg="bagre">bagre</tp:taxon-name-part></tp:taxon-name></italic> on <italic><tp:taxon-name><tp:taxon-name-part taxon-name-part-type="genus" reg="Bagre">B.</tp:taxon-name-part><tp:taxon-name-part taxon-name-part-type="species" reg="marinus">marinus</tp:taxon-name-part></tp:taxon-name></italic> was obtained in the present study, which represents the ﬁrst molecular data for this monogenean. There are three sequences of individual specimens of <italic><tp:taxon-name><tp:taxon-name-part taxon-name-part-type="genus" reg="Hamatopeduncularia">H.</tp:taxon-name-part><tp:taxon-name-part taxon-name-part-type="species" reg="bagre">bagre</tp:taxon-name-part></tp:taxon-name></italic> included into the analyses that revealed that this species forms a sister lineage to that containing <italic><tp:taxon-name><tp:taxon-name-part taxon-name-part-type="genus" reg="Neotetraonchus">N.</tp:taxon-name-part><tp:taxon-name-part taxon-name-part-type="species" reg="felis">felis</tp:taxon-name-part></tp:taxon-name></italic> (see Figure <xref ref-type="fig" rid="F1">1</xref>).</p></tp:treatment-sec><tp:treatment-sec sec-type="Specimens deposited" id="SECID0EWVCI"><title>Specimens deposited.</title><p>Eleven reference specimens from <italic><tp:taxon-name><tp:taxon-name-part taxon-name-part-type="genus" reg="Bagre">B.</tp:taxon-name-part><tp:taxon-name-part taxon-name-part-type="species" reg="marinus">marinus</tp:taxon-name-part></tp:taxon-name></italic> in the <abbrev xmlns:xlink="http://www.w3.org/1999/xlink" content-type="institution" xlink:title="Colección Nacional de Helmintos, Universidad Nacional Autónoma de México" id="ABBRID0EHWCI" xlink:type="simple">CNHE</abbrev> (10615).</p><p>Three slides, each containing a haptor of a specimen of <italic><tp:taxon-name><tp:taxon-name-part taxon-name-part-type="genus" reg="Hamatopeduncularia">H.</tp:taxon-name-part><tp:taxon-name-part taxon-name-part-type="species" reg="bagre">bagre</tp:taxon-name-part></tp:taxon-name></italic> used to amplify its DNA are deposited in the <abbrev xmlns:xlink="http://www.w3.org/1999/xlink" content-type="institution" xlink:title="Colección Nacional de Helmintos, Universidad Nacional Autónoma de México" id="ABBRID0EZWCI" xlink:type="simple">CNHE</abbrev> (10627).</p></tp:treatment-sec><tp:treatment-sec sec-type="Representative DNA sequence" id="SECID0E5WCI"><title>Representative DNA sequence.</title><p>GenBank accession numbers <ext-link xmlns:xlink="http://www.w3.org/1999/xlink" ext-link-type="gen" xlink:href="MG586871" xlink:type="simple">MG586871</ext-link>, <ext-link xmlns:xlink="http://www.w3.org/1999/xlink" ext-link-type="gen" xlink:href="MG586872" xlink:type="simple">MG586872</ext-link>, <ext-link xmlns:xlink="http://www.w3.org/1999/xlink" ext-link-type="gen" xlink:href="MG586873" xlink:type="simple">MG586873</ext-link>.</p></tp:treatment-sec><tp:treatment-sec><!--Section generated to contain objects referenced in tp:taxon-treatment.--><fig id="F1" position="float" orientation="portrait"><label>Figure 1.</label><caption><p>Molecular phylogeny of the <tp:taxon-name><tp:taxon-name-part taxon-name-part-type="genus" reg="Dactylogyridae">Dactylogyridae</tp:taxon-name-part></tp:taxon-name> estimated by methods of Bayesian inference (BI) and maximum likelihood (ML) using partial sequences of the 28S rRNA gene (D1–D3). Species newly sequenced for this study are in bold. Species belonging to <tp:taxon-name><tp:taxon-name-part taxon-name-part-type="genus" reg="Microcotylidae">Microcotylidae</tp:taxon-name-part></tp:taxon-name> were used as outgroups. The species name is followed by the GenBank sequence ID. Posterior probabilities of the BI followed by ML are given above the branches.</p></caption><graphic xmlns:xlink="http://www.w3.org/1999/xlink" xlink:href="zookeys-783-125-g001.jpg" position="float" orientation="portrait" xlink:type="simple" id="oo_227832.jpg"/></fig></tp:treatment-sec><ref-list><ref id="B17"><mixed-citation xmlns:xlink="http://www.w3.org/1999/xlink" xlink:type="simple"><person-group><name name-style="western"><surname>Hargis</surname><given-names>Jr WJ</given-names></name></person-group> (<year>1955a</year>) <article-title>Monogenetic trematodes of Gulf of Mexico fishes. Part II. The superfamily <tp:taxon-name>Gyrodactyloidea</tp:taxon-name>.</article-title><source>Journal of Parasitology</source><volume>41</volume>(<issue>2</issue>): <fpage>185</fpage>–<lpage>193</lpage>. <ext-link xlink:type="simple" ext-link-type="doi" xlink:href="10.2307/3273790">https://doi.org/10.2307/3273790</ext-link></mixed-citation></ref><ref id="B10"><mixed-citation xmlns:xlink="http://www.w3.org/1999/xlink" xlink:type="simple"><person-group><name name-style="western"><surname>Domingues</surname><given-names>MV</given-names></name><name name-style="western"><surname>Soares</surname><given-names>GB</given-names></name><name name-style="western"><surname>Watanabe</surname><given-names>A</given-names></name></person-group> (<year>2016</year>) <article-title><tp:taxon-name><tp:taxon-name-part taxon-name-part-type="class">Monogenoidea</tp:taxon-name-part></tp:taxon-name> (<tp:taxon-name><tp:taxon-name-part taxon-name-part-type="superorder">Polyonchoinea</tp:taxon-name-part></tp:taxon-name>: <tp:taxon-name><tp:taxon-name-part taxon-name-part-type="genus">Dactylogyridae</tp:taxon-name-part></tp:taxon-name>) parasitizing the gills of marine catfish (<tp:taxon-name><tp:taxon-name-part taxon-name-part-type="order">Siluriformes</tp:taxon-name-part></tp:taxon-name>: <tp:taxon-name><tp:taxon-name-part taxon-name-part-type="family">Ariidae</tp:taxon-name-part></tp:taxon-name>) inhabiting the Atlantic Amazon Coast of Brazil.</article-title><source>Zootaxa</source><volume>4127</volume>: <fpage>301</fpage>–<lpage>326</lpage>. <ext-link xlink:type="simple" ext-link-type="doi" xlink:href="10.11646/zootaxa.4127.2.4">https://doi.org/10.11646/zootaxa.4127.2.4</ext-link></mixed-citation></ref></ref-list></tp:taxon-treatment>
