# Supplementary material for: Morphological and molecular (28S rRNA) data of monogeneans (Platyhelminthes) infecting the gill lamellae of marine fishes in the Campeche Bank, southwest Gulf of Mexico
Source: Zookeys. 2018 Sep 11;(783):125–61. doi: 10.3897/zookeys.783.26218 (PMC6160863; doi:10.3897/zookeys.783.26218)
Supplement: XML Treatment for Neotetraonchus bravohollisae [file zookeys.783.26218-treatment16.xml]

<!DOCTYPE tp:taxon-treatment
  PUBLIC "-//TaxonX//DTD Taxonomic Treatment Publishing DTD v0 20100105//EN" "tax-treatment-NSO.dtd">
<tp:taxon-treatment xmlns:tp="http://www.plazi.org/taxpub"><tp:treatment-meta><kwd-group><label>Taxon classification</label><kwd><named-content xmlns:xlink="http://www.w3.org/1999/xlink" content-type="kingdom">Animalia</named-content></kwd><kwd><named-content xmlns:xlink="http://www.w3.org/1999/xlink" content-type="order">Mazocraeidea</named-content></kwd><kwd><named-content xmlns:xlink="http://www.w3.org/1999/xlink" content-type="family">Dactylogyridae</named-content></kwd></kwd-group><mixed-citation publication-type="journal"><person-group><name><surname>Mendoza-Franco</surname><given-names>Edgar F.</given-names></name><name><surname>Tun</surname><given-names>Mariela del Carmen Rosado</given-names></name><name><surname>Anchevida</surname><given-names>Allan de Jesús Duarte</given-names></name><name><surname>Rodríguez</surname><given-names>Rodolfo E. del Rio</given-names></name></person-group><article-title>Morphological and molecular (28S rRNA) data of monogeneans (<tp:taxon-name><tp:taxon-name-part taxon-name-part-type="phylum">Platyhelminthes</tp:taxon-name-part></tp:taxon-name>) infecting the gill lamellae of marine fishes in the Campeche Bank, southwest Gulf of Mexico</article-title><source>Zookeys</source><day>11</day><month>9</month><year>2018</year><volume>2018</volume><issue>783</issue><fpage>125</fpage><lpage>161</lpage><pub-id pub-id-type="doi">10.3897/zookeys.783.26218</pub-id></mixed-citation></tp:treatment-meta><tp:nomenclature><tp:taxon-name>
                <tp:taxon-name-part taxon-name-part-type="genus" reg="Neotetraonchus">Neotetraonchus</tp:taxon-name-part>
                <tp:taxon-name-part taxon-name-part-type="species" reg="bravohollisae">bravohollisae</tp:taxon-name-part>
              </tp:taxon-name><tp:taxon-authority>Paperna, 1977</tp:taxon-authority></tp:nomenclature><tp:treatment-sec sec-type="Type host" id="SECID0ESYCI"><title>Type host.</title><p>
                <italic><tp:taxon-name>
                    <tp:taxon-name-part taxon-name-part-type="genus" reg="Ariopsis">Ariopsis</tp:taxon-name-part>
                    <tp:taxon-name-part taxon-name-part-type="species" reg="felis">felis</tp:taxon-name-part>
                  </tp:taxon-name></italic>
              </p></tp:treatment-sec><tp:treatment-sec sec-type="Present study" id="SECID0EDZCI"><title>Present study.</title><p>
                <italic><tp:taxon-name>
                    <tp:taxon-name-part taxon-name-part-type="genus" reg="Ariopsis">A.</tp:taxon-name-part>
                    <tp:taxon-name-part taxon-name-part-type="species" reg="felis">felis</tp:taxon-name-part>
                  </tp:taxon-name></italic>
              </p></tp:treatment-sec><tp:treatment-sec sec-type="Supplementary observations" id="SECID0EUZCI"><title>Supplementary observations</title><p><bold>(measurements based on seven specimens).</bold> Body 890 (762–1,025; 7) long; greatest width 158 (107–200; 7). Pharynx 67–80 wide. MCO 81 (70–90; 7) long. Haptor 128 (105–145) wide. Onchium 39 (32–43; 5) long. Ventral anchor 40 (37–42; n=8) long; dorsal anchor 42 (38–45; 9). Ventral bar 61 (56–65; 4) long; dorsal bar 44 (38–49; 4) long. Hook pair 7, 46 (40–52; 5).</p></tp:treatment-sec><tp:treatment-sec sec-type="comments" id="SECID0E3ZCI"><title>Comments.</title><p>In <italic><tp:taxon-name><tp:taxon-name-part taxon-name-part-type="genus" reg="Ariopsis">A.</tp:taxon-name-part><tp:taxon-name-part taxon-name-part-type="species" reg="felis">felis</tp:taxon-name-part></tp:taxon-name></italic> a simultaneous infection with <italic><tp:taxon-name><tp:taxon-name-part taxon-name-part-type="genus" reg="Neotetraonchus">N.</tp:taxon-name-part><tp:taxon-name-part taxon-name-part-type="species" reg="felis">felis</tp:taxon-name-part></tp:taxon-name></italic> was found. Since all worms could not be identified, the data on infection rate relate to <italic><tp:taxon-name><tp:taxon-name-part taxon-name-part-type="genus" reg="Neotetraonchus">N.</tp:taxon-name-part><tp:taxon-name-part taxon-name-part-type="species" reg="bravohollisae">bravohollisae</tp:taxon-name-part></tp:taxon-name></italic> and <italic><tp:taxon-name><tp:taxon-name-part taxon-name-part-type="genus" reg="Neotetraonchus">N.</tp:taxon-name-part><tp:taxon-name-part taxon-name-part-type="species" reg="felis">felis</tp:taxon-name-part></tp:taxon-name></italic>. <italic><tp:taxon-name><tp:taxon-name-part taxon-name-part-type="genus" reg="Neotetraonchus">Neotetraonchus</tp:taxon-name-part><tp:taxon-name-part taxon-name-part-type="species" reg="bravohollisae">bravohollisae</tp:taxon-name-part></tp:taxon-name></italic> was originally described on <italic><tp:taxon-name><tp:taxon-name-part taxon-name-part-type="genus" reg="Galeichthys">Galeichthys</tp:taxon-name-part><tp:taxon-name-part taxon-name-part-type="species" reg="felis">felis</tp:taxon-name-part></tp:taxon-name></italic> (Linnaeus) (now <italic><tp:taxon-name><tp:taxon-name-part taxon-name-part-type="genus" reg="Ariopsis">A.</tp:taxon-name-part><tp:taxon-name-part taxon-name-part-type="species" reg="felis">felis</tp:taxon-name-part></tp:taxon-name></italic>), from Dauphin Island, Alabama coast, Gulf of Mexico (<xref ref-type="bibr" rid="B46">Paperna 1977</xref>), and posteriorly reported on <italic><tp:taxon-name><tp:taxon-name-part taxon-name-part-type="genus" reg="Hexanemathichthys">Hexanemathichthys</tp:taxon-name-part><tp:taxon-name-part taxon-name-part-type="species" reg="assimilis">assimilis</tp:taxon-name-part></tp:taxon-name></italic> [now <italic><tp:taxon-name><tp:taxon-name-part taxon-name-part-type="genus" reg="Ariopsis">Ariopsis</tp:taxon-name-part><tp:taxon-name-part taxon-name-part-type="species" reg="assimilis">assimilis</tp:taxon-name-part></tp:taxon-name></italic> (Günther, 1864)] from Chetumal Bay, Yucatan, Peninsula on the border between Mexico and Belize (<xref ref-type="bibr" rid="B2">Aguirre-Macedo et al. 2007</xref>). More recently, <italic><tp:taxon-name><tp:taxon-name-part taxon-name-part-type="genus" reg="Neotetraonchus">N.</tp:taxon-name-part><tp:taxon-name-part taxon-name-part-type="species" reg="bravohollisae">bravohollisae</tp:taxon-name-part></tp:taxon-name></italic> was redescribed based on its type specimens and other specimens collected on <italic><tp:taxon-name><tp:taxon-name-part taxon-name-part-type="genus" reg="Ariopsis">A.</tp:taxon-name-part><tp:taxon-name-part taxon-name-part-type="species" reg="felis">felis</tp:taxon-name-part></tp:taxon-name></italic> in the Gulf of Mexico off the Yucatan, Peninsula Gulf of Mexico (Telchac Puerto and Port of Celestun) (<xref ref-type="bibr" rid="B29">Kritsky et al. 2009a</xref>). Measurements and the morphology of the sclerotized structures of the present specimens fit well with those redescribed by these latter authors.</p></tp:treatment-sec><tp:treatment-sec sec-type="Specimens deposited" id="SECID0EH5CI"><title>Specimens deposited.</title><p>Seven reference specimens in the <abbrev xmlns:xlink="http://www.w3.org/1999/xlink" content-type="institution" xlink:title="Colección Nacional de Helmintos, Universidad Nacional Autónoma de México" id="ABBRID0EN5CI" xlink:type="simple">CNHE</abbrev> (10617).</p></tp:treatment-sec><ref-list><ref id="B46"><mixed-citation xmlns:xlink="http://www.w3.org/1999/xlink" xlink:type="simple"><person-group><name name-style="western"><surname>Paperna</surname><given-names>I</given-names></name></person-group> (<year>1977</year>) The <tp:taxon-name><tp:taxon-name-part taxon-name-part-type="class">Monogenea</tp:taxon-name-part></tp:taxon-name> of marine catﬁsh. Exerta Parasitologica en memoria del doctor Eduardo Caballero y Caballero, Vol. 4. Instituto de Biología (Mexico), Publicaciones Especiales, Mexico, 99–116.</mixed-citation></ref><ref id="B2"><mixed-citation xmlns:xlink="http://www.w3.org/1999/xlink" xlink:type="simple"><person-group><name name-style="western"><surname>Aguirre-Macedo</surname><given-names>ML</given-names></name><name name-style="western"><surname>Vidal-Martínez</surname><given-names>VM</given-names></name><name name-style="western"><surname>González-Solís</surname><given-names>D</given-names></name><name name-style="western"><surname>Caballero</surname><given-names>PI</given-names></name></person-group> (<year>2007</year>) <article-title>Helminth communities of four commercially important ﬁsh species from Chetumal Bay, Mexico.</article-title><source>Journal of Helminthology</source><volume>81</volume>: <fpage>19</fpage>–<lpage>31</lpage>. <ext-link xlink:type="simple" ext-link-type="doi" xlink:href="10.1017/S0022149X0721209X">https://doi.org/10.1017/S0022149X0721209X</ext-link></mixed-citation></ref><ref id="B29"><mixed-citation xmlns:xlink="http://www.w3.org/1999/xlink" xlink:type="simple"><person-group><name name-style="western"><surname>Kritsky</surname><given-names>DC</given-names></name><name name-style="western"><surname>Mendoza-Franco</surname><given-names>EF</given-names></name><name name-style="western"><surname>Bullard</surname><given-names>SA</given-names></name><name name-style="western"><surname>Vidal-Martínez</surname><given-names>VM</given-names></name></person-group> (<year>2009a</year>) <article-title>Revision of the amphiamerican <italic><tp:taxon-name><tp:taxon-name-part taxon-name-part-type="genus">Neotetraonchus</tp:taxon-name-part></tp:taxon-name></italic> Bravo-Hollis, 1968 (<tp:taxon-name><tp:taxon-name-part taxon-name-part-type="class">Monogenoidea</tp:taxon-name-part></tp:taxon-name>: <tp:taxon-name><tp:taxon-name-part taxon-name-part-type="genus">Dactylogyridae</tp:taxon-name-part></tp:taxon-name>), with a description of <italic><tp:taxon-name><tp:taxon-name-part taxon-name-part-type="genus">N.</tp:taxon-name-part><tp:taxon-name-part taxon-name-part-type="species">vegrandis</tp:taxon-name-part></tp:taxon-name></italic> n. sp. from the gill lamellae of the blue sea catﬁsh <italic><tp:taxon-name><tp:taxon-name-part taxon-name-part-type="genus">Ariopsis</tp:taxon-name-part><tp:taxon-name-part taxon-name-part-type="species">guatemalensis</tp:taxon-name-part></tp:taxon-name></italic> (<tp:taxon-name><tp:taxon-name-part taxon-name-part-type="order">Siluriformes</tp:taxon-name-part></tp:taxon-name>: <tp:taxon-name><tp:taxon-name-part taxon-name-part-type="family">Ariidae</tp:taxon-name-part></tp:taxon-name>) off the Paciﬁc Coast of Mexico.</article-title><source>Systematic Parasitology</source><volume>74</volume>: <fpage>1</fpage>–<lpage>15</lpage>. <ext-link xlink:type="simple" ext-link-type="doi" xlink:href="10.1007/s11230-009-9203-9">https://doi.org/10.1007/s11230-009-9203-9</ext-link></mixed-citation></ref></ref-list></tp:taxon-treatment>
