# Supplementary material for: Morphological and molecular (28S rRNA) data of monogeneans (Platyhelminthes) infecting the gill lamellae of marine fishes in the Campeche Bank, southwest Gulf of Mexico
Source: Zookeys. 2018 Sep 11;(783):125–61. doi: 10.3897/zookeys.783.26218 (PMC6160863; doi:10.3897/zookeys.783.26218)
Supplement: XML Treatment for Ancyrocephalus felis [file zookeys.783.26218-treatment17.xml]

<!DOCTYPE tp:taxon-treatment
  PUBLIC "-//TaxonX//DTD Taxonomic Treatment Publishing DTD v0 20100105//EN" "tax-treatment-NSO.dtd">
<tp:taxon-treatment xmlns:tp="http://www.plazi.org/taxpub"><tp:treatment-meta><kwd-group><label>Taxon classification</label><kwd><named-content xmlns:xlink="http://www.w3.org/1999/xlink" content-type="kingdom">Animalia</named-content></kwd><kwd><named-content xmlns:xlink="http://www.w3.org/1999/xlink" content-type="order">Mazocraeidea</named-content></kwd><kwd><named-content xmlns:xlink="http://www.w3.org/1999/xlink" content-type="family">Dactylogyridae</named-content></kwd></kwd-group><mixed-citation publication-type="journal"><person-group><name><surname>Mendoza-Franco</surname><given-names>Edgar F.</given-names></name><name><surname>Tun</surname><given-names>Mariela del Carmen Rosado</given-names></name><name><surname>Anchevida</surname><given-names>Allan de Jesús Duarte</given-names></name><name><surname>Rodríguez</surname><given-names>Rodolfo E. del Rio</given-names></name></person-group><article-title>Morphological and molecular (28S rRNA) data of monogeneans (<tp:taxon-name><tp:taxon-name-part taxon-name-part-type="phylum">Platyhelminthes</tp:taxon-name-part></tp:taxon-name>) infecting the gill lamellae of marine fishes in the Campeche Bank, southwest Gulf of Mexico</article-title><source>Zookeys</source><day>11</day><month>9</month><year>2018</year><volume>2018</volume><issue>783</issue><fpage>125</fpage><lpage>161</lpage><pub-id pub-id-type="doi">10.3897/zookeys.783.26218</pub-id></mixed-citation></tp:treatment-meta><tp:nomenclature><tp:taxon-name>
                <tp:taxon-name-part taxon-name-part-type="genus" reg="Ancyrocephalus">Ancyrocephalus</tp:taxon-name-part>
                <tp:taxon-name-part taxon-name-part-type="species" reg="felis">felis</tp:taxon-name-part>
              </tp:taxon-name><tp:taxon-authority>Hargis, 1955</tp:taxon-authority><tp:nomenclature-citation-list><tp:nomenclature-citation><tp:taxon-name>
                    <tp:taxon-name-part taxon-name-part-type="genus" reg="Ancyrocephalus">Ancyrocephalus</tp:taxon-name-part>
                    <tp:taxon-name-part taxon-name-part-type="species" reg="felis">felis</tp:taxon-name-part>
                  </tp:taxon-name><comment>Hargis, 1955a: 186–187, figs 28–33; <xref ref-type="bibr" rid="B54">Yamaguti 1963</xref>: 66 (transferred to <tp:taxon-name><tp:taxon-name-part taxon-name-part-type="genus" reg="Haliotrema">Haliotrema</tp:taxon-name-part></tp:taxon-name>); <xref ref-type="bibr" rid="B46">Paperna 1977</xref>: redescribed and transferred to <tp:taxon-name><tp:taxon-name-part taxon-name-part-type="genus" reg="Neotetraonchus">Neotetraonchus</tp:taxon-name-part></tp:taxon-name>; <xref ref-type="bibr" rid="B29">Kritsky et al. 2009a</xref>: 9–12, figs 36–44 (redescribed).</comment></tp:nomenclature-citation></tp:nomenclature-citation-list></tp:nomenclature><tp:treatment-sec sec-type="Type host" id="SECID0E2ADI"><title>Type host.</title><p>
                <italic><tp:taxon-name>
                    <tp:taxon-name-part taxon-name-part-type="genus" reg="Ariopsis">Ariopsis</tp:taxon-name-part>
                    <tp:taxon-name-part taxon-name-part-type="species" reg="felis">felis</tp:taxon-name-part>
                  </tp:taxon-name></italic>
              </p></tp:treatment-sec><tp:treatment-sec sec-type="Present study" id="SECID0EMBDI"><title>Present study.</title><p>
                <italic><tp:taxon-name>
                    <tp:taxon-name-part taxon-name-part-type="genus" reg="Ariopsis">A.</tp:taxon-name-part>
                    <tp:taxon-name-part taxon-name-part-type="species" reg="felis">felis</tp:taxon-name-part>
                  </tp:taxon-name></italic>
              </p></tp:treatment-sec><tp:treatment-sec sec-type="Locality/prevalence, mean abundance and intensity range" id="SECID0E4BDI"><title>Locality/prevalence, mean abundance and intensity range.</title><p><bold>San Francisco</bold>: 1 fish (mean <abbrev xmlns:xlink="http://www.w3.org/1999/xlink" xlink:title="total length" id="ABBRID0EFCDI" xlink:type="simple">TL</abbrev> 33.7 cm; range 25–37) infected of 11 examined (9 %); abundance, 0.09; intensity of infection, 1 worm. <bold>Seyba Playa</bold>: 14 fish (<abbrev xmlns:xlink="http://www.w3.org/1999/xlink" xlink:title="total length" id="ABBRID0ELCDI" xlink:type="simple">TL</abbrev> 32.3; 29–36.5) infected of 27 examined (52%); abundance, 2; intensity of infection, 2–4; <bold>Champoton</bold>: 8 fish (<abbrev xmlns:xlink="http://www.w3.org/1999/xlink" xlink:title="total length" id="ABBRID0ERCDI" xlink:type="simple">TL</abbrev> 34.2; 27.5–46) infected of 45 examined (17.8%); abundance, 1; intensity of infection, 1–3.</p></tp:treatment-sec><tp:treatment-sec sec-type="Supplementary observations" id="SECID0EVCDI"><title>Supplementary observations</title><p><bold>(measurements based on four specimens).</bold> Body 2,837 (2,550–3,250; 4) long; greatest width 432 (415–432; 3). MCO 332 (310–368; 4) long. Haptor 197 (155–237; 3) wide. Ventral anchor 41 (40–42; 7) long. Dorsal anchor 35 (35–36; 4) long. Ventral bar 38–48 long. Dorsal bar 35. Hook pair 7, 55 long.</p></tp:treatment-sec><tp:treatment-sec sec-type="comments" id="SECID0E4CDI"><title>Comments.</title><p>This species was originally described as <italic><tp:taxon-name><tp:taxon-name-part taxon-name-part-type="genus" reg="Ancyrocephalus">Ancyrocephalus</tp:taxon-name-part><tp:taxon-name-part taxon-name-part-type="species" reg="felis">felis</tp:taxon-name-part></tp:taxon-name></italic> on <italic><tp:taxon-name><tp:taxon-name-part taxon-name-part-type="genus" reg="Galeichthys">G.</tp:taxon-name-part><tp:taxon-name-part taxon-name-part-type="species" reg="felis">felis</tp:taxon-name-part></tp:taxon-name></italic> (now <italic><tp:taxon-name><tp:taxon-name-part taxon-name-part-type="genus" reg="Ariopsis">A.</tp:taxon-name-part><tp:taxon-name-part taxon-name-part-type="species" reg="felis">felis</tp:taxon-name-part></tp:taxon-name></italic>) from Alligator Harbor, Franklin County, Florida (<xref ref-type="bibr" rid="B17">Hargis 1955a</xref>). <xref ref-type="bibr" rid="B54">Yamaguti (1963)</xref> transferred this monogenean species to <italic><tp:taxon-name><tp:taxon-name-part taxon-name-part-type="genus" reg="Haliotrema">Haliotrema</tp:taxon-name-part></tp:taxon-name></italic> as <italic><tp:taxon-name><tp:taxon-name-part taxon-name-part-type="genus" reg="Haliotrematoides">H.</tp:taxon-name-part><tp:taxon-name-part taxon-name-part-type="species" reg="felis">felis</tp:taxon-name-part></tp:taxon-name></italic> based on the original description and his observations of the type specimens. <xref ref-type="bibr" rid="B46">Paperna (1977)</xref> transferred it to <italic><tp:taxon-name><tp:taxon-name-part taxon-name-part-type="genus" reg="Neotetraonchus">Neotetraonchus</tp:taxon-name-part></tp:taxon-name></italic> as <italic><tp:taxon-name><tp:taxon-name-part taxon-name-part-type="genus" reg="Neotetraonchus">N.</tp:taxon-name-part><tp:taxon-name-part taxon-name-part-type="species" reg="felis">felis</tp:taxon-name-part></tp:taxon-name></italic> and added a character within genus, the presence of an accessory piece in the copulatory complex and the onchium (accessory bar) in the haptor (see <xref ref-type="bibr" rid="B29">Kritsky et al. 2009a</xref>). Recently, <italic><tp:taxon-name><tp:taxon-name-part taxon-name-part-type="genus" reg="Neotetraonchus">N.</tp:taxon-name-part><tp:taxon-name-part taxon-name-part-type="species" reg="felis">felis</tp:taxon-name-part></tp:taxon-name></italic> was redescribed based on examination of its type specimen and other new specimens collected on <italic><tp:taxon-name><tp:taxon-name-part taxon-name-part-type="genus" reg="Ancyrocephalus">A.</tp:taxon-name-part><tp:taxon-name-part taxon-name-part-type="species" reg="felis">felis</tp:taxon-name-part></tp:taxon-name></italic> from the Gulf of Mexico off Mississippi and the Yucatan Peninsula (<xref ref-type="bibr" rid="B29">Kritsky et al. 2009a</xref>).</p><p>Present specimens are clearly conspecific with those of <italic><tp:taxon-name><tp:taxon-name-part taxon-name-part-type="genus" reg="Neotetraonchus">N.</tp:taxon-name-part><tp:taxon-name-part taxon-name-part-type="species" reg="felis">felis</tp:taxon-name-part></tp:taxon-name></italic> from <italic><tp:taxon-name><tp:taxon-name-part taxon-name-part-type="genus" reg="Ancyrocephalus">A.</tp:taxon-name-part><tp:taxon-name-part taxon-name-part-type="species" reg="felis">felis</tp:taxon-name-part></tp:taxon-name></italic> as redescribed by these latter authors. All these specimens have an <tp:taxon-name><tp:taxon-name-part taxon-name-part-type="genus" reg="Pellona"/><tp:taxon-name-part taxon-name-part-type="species" reg="elongate">elongate</tp:taxon-name-part></tp:taxon-name> tube of the MCO directed posteriorly and reaching level of anterior end of germarium. Currently, <italic><tp:taxon-name><tp:taxon-name-part taxon-name-part-type="genus" reg="Neotetraonchus">N.</tp:taxon-name-part><tp:taxon-name-part taxon-name-part-type="species" reg="felis">felis</tp:taxon-name-part></tp:taxon-name></italic> has been reported on <italic><tp:taxon-name><tp:taxon-name-part taxon-name-part-type="genus" reg="Ancyrocephalus">A.</tp:taxon-name-part><tp:taxon-name-part taxon-name-part-type="species" reg="felis">felis</tp:taxon-name-part></tp:taxon-name></italic> from Dauphin Island, Alabama coast, Gulf of Mexico (Paperna, 1977); West Ship Island, northern Gulf of Mexico off Mississippi, USA; Gulf of Mexico off Telchac Puerto and Port of Celestun, Yucatan, Mexico (<xref ref-type="bibr" rid="B29">Kritsky et al. 2009a</xref>). Present study also provided the ﬁrst molecular data of <italic><tp:taxon-name><tp:taxon-name-part taxon-name-part-type="genus" reg="Neotetraonchus">N.</tp:taxon-name-part><tp:taxon-name-part taxon-name-part-type="species" reg="felis">felis</tp:taxon-name-part></tp:taxon-name></italic> by amplifying an 772 bp fragment of the 28S rRNA gene (D1–D3). There is one sequence of an individual specimen of <italic><tp:taxon-name><tp:taxon-name-part taxon-name-part-type="genus" reg="Neotetraonchus">N.</tp:taxon-name-part><tp:taxon-name-part taxon-name-part-type="species" reg="felis">felis</tp:taxon-name-part></tp:taxon-name></italic> included into the analyses that revealed that this species forms a sister lineage to that containing <italic><tp:taxon-name><tp:taxon-name-part taxon-name-part-type="genus" reg="Hamatopeduncularia">H.</tp:taxon-name-part><tp:taxon-name-part taxon-name-part-type="species" reg="bagre">bagre</tp:taxon-name-part></tp:taxon-name></italic> occurring on other ariids, <italic><tp:taxon-name><tp:taxon-name-part taxon-name-part-type="genus" reg="Bagre">B.</tp:taxon-name-part><tp:taxon-name-part taxon-name-part-type="species" reg="marinus">marinus</tp:taxon-name-part></tp:taxon-name></italic> and <italic><tp:taxon-name><tp:taxon-name-part taxon-name-part-type="genus" reg="Ancyrocephalus">A.</tp:taxon-name-part><tp:taxon-name-part taxon-name-part-type="species" reg="felis">felis</tp:taxon-name-part></tp:taxon-name></italic> (see Figure <xref ref-type="fig" rid="F1">1</xref>).</p></tp:treatment-sec><tp:treatment-sec sec-type="Specimens deposited" id="SECID0ERKDI"><title>Specimens deposited.</title><p>Four reference specimens in the <abbrev xmlns:xlink="http://www.w3.org/1999/xlink" content-type="institution" xlink:title="Colección Nacional de Helmintos, Universidad Nacional Autónoma de México" id="ABBRID0EXKDI" xlink:type="simple">CNHE</abbrev> (10616). Another slide containing a haptor of a specimen of <italic><tp:taxon-name><tp:taxon-name-part taxon-name-part-type="genus" reg="Neotetraonchus">N.</tp:taxon-name-part><tp:taxon-name-part taxon-name-part-type="species" reg="felis">felis</tp:taxon-name-part></tp:taxon-name></italic> used to amplify its DNA is deposited in the <abbrev xmlns:xlink="http://www.w3.org/1999/xlink" content-type="institution" xlink:title="Colección Nacional de Helmintos, Universidad Nacional Autónoma de México" id="ABBRID0EHLDI" xlink:type="simple">CNHE</abbrev> (10801).</p></tp:treatment-sec><tp:treatment-sec sec-type="Representative DNA sequence" id="SECID0EMLDI"><title>Representative DNA sequence.</title><p>GenBank accession number <ext-link xmlns:xlink="http://www.w3.org/1999/xlink" ext-link-type="gen" xlink:href="MG586868" xlink:type="simple">MG586868</ext-link>.</p></tp:treatment-sec><tp:treatment-sec><!--Section generated to contain objects referenced in tp:taxon-treatment.--><fig id="F1" position="float" orientation="portrait"><label>Figure 1.</label><caption><p>Molecular phylogeny of the <tp:taxon-name><tp:taxon-name-part taxon-name-part-type="genus" reg="Dactylogyridae">Dactylogyridae</tp:taxon-name-part></tp:taxon-name> estimated by methods of Bayesian inference (BI) and maximum likelihood (ML) using partial sequences of the 28S rRNA gene (D1–D3). Species newly sequenced for this study are in bold. Species belonging to <tp:taxon-name><tp:taxon-name-part taxon-name-part-type="genus" reg="Microcotylidae">Microcotylidae</tp:taxon-name-part></tp:taxon-name> were used as outgroups. The species name is followed by the GenBank sequence ID. Posterior probabilities of the BI followed by ML are given above the branches.</p></caption><graphic xmlns:xlink="http://www.w3.org/1999/xlink" xlink:href="zookeys-783-125-g001.jpg" position="float" orientation="portrait" xlink:type="simple" id="oo_227832.jpg"/></fig></tp:treatment-sec><ref-list><ref id="B54"><mixed-citation xmlns:xlink="http://www.w3.org/1999/xlink" xlink:type="simple"><person-group><name name-style="western"><surname>Yamaguti</surname><given-names>S</given-names></name></person-group> (<year>1963</year>) <source>Systema helminthum. IV. <tp:taxon-name><tp:taxon-name-part taxon-name-part-type="class">Monogenea</tp:taxon-name-part></tp:taxon-name> and <tp:taxon-name><tp:taxon-name-part taxon-name-part-type="class">Aspidocotylea</tp:taxon-name-part></tp:taxon-name>.</source><publisher-name>Interscience Publishers</publisher-name>, <publisher-loc>New York</publisher-loc>, <size units="page">699 pp</size>.</mixed-citation></ref><ref id="B46"><mixed-citation xmlns:xlink="http://www.w3.org/1999/xlink" xlink:type="simple"><person-group><name name-style="western"><surname>Paperna</surname><given-names>I</given-names></name></person-group> (<year>1977</year>) The <tp:taxon-name><tp:taxon-name-part taxon-name-part-type="class">Monogenea</tp:taxon-name-part></tp:taxon-name> of marine catﬁsh. Exerta Parasitologica en memoria del doctor Eduardo Caballero y Caballero, Vol. 4. Instituto de Biología (Mexico), Publicaciones Especiales, Mexico, 99–116.</mixed-citation></ref><ref id="B29"><mixed-citation xmlns:xlink="http://www.w3.org/1999/xlink" xlink:type="simple"><person-group><name name-style="western"><surname>Kritsky</surname><given-names>DC</given-names></name><name name-style="western"><surname>Mendoza-Franco</surname><given-names>EF</given-names></name><name name-style="western"><surname>Bullard</surname><given-names>SA</given-names></name><name name-style="western"><surname>Vidal-Martínez</surname><given-names>VM</given-names></name></person-group> (<year>2009a</year>) <article-title>Revision of the amphiamerican <italic><tp:taxon-name><tp:taxon-name-part taxon-name-part-type="genus">Neotetraonchus</tp:taxon-name-part></tp:taxon-name></italic> Bravo-Hollis, 1968 (<tp:taxon-name><tp:taxon-name-part taxon-name-part-type="class">Monogenoidea</tp:taxon-name-part></tp:taxon-name>: <tp:taxon-name><tp:taxon-name-part taxon-name-part-type="genus">Dactylogyridae</tp:taxon-name-part></tp:taxon-name>), with a description of <italic><tp:taxon-name><tp:taxon-name-part taxon-name-part-type="genus">N.</tp:taxon-name-part><tp:taxon-name-part taxon-name-part-type="species">vegrandis</tp:taxon-name-part></tp:taxon-name></italic> n. sp. from the gill lamellae of the blue sea catﬁsh <italic><tp:taxon-name><tp:taxon-name-part taxon-name-part-type="genus">Ariopsis</tp:taxon-name-part><tp:taxon-name-part taxon-name-part-type="species">guatemalensis</tp:taxon-name-part></tp:taxon-name></italic> (<tp:taxon-name><tp:taxon-name-part taxon-name-part-type="order">Siluriformes</tp:taxon-name-part></tp:taxon-name>: <tp:taxon-name><tp:taxon-name-part taxon-name-part-type="family">Ariidae</tp:taxon-name-part></tp:taxon-name>) off the Paciﬁc Coast of Mexico.</article-title><source>Systematic Parasitology</source><volume>74</volume>: <fpage>1</fpage>–<lpage>15</lpage>. <ext-link xlink:type="simple" ext-link-type="doi" xlink:href="10.1007/s11230-009-9203-9">https://doi.org/10.1007/s11230-009-9203-9</ext-link></mixed-citation></ref><ref id="B17"><mixed-citation xmlns:xlink="http://www.w3.org/1999/xlink" xlink:type="simple"><person-group><name name-style="western"><surname>Hargis</surname><given-names>Jr WJ</given-names></name></person-group> (<year>1955a</year>) <article-title>Monogenetic trematodes of Gulf of Mexico fishes. Part II. The superfamily <tp:taxon-name>Gyrodactyloidea</tp:taxon-name>.</article-title><source>Journal of Parasitology</source><volume>41</volume>(<issue>2</issue>): <fpage>185</fpage>–<lpage>193</lpage>. <ext-link xlink:type="simple" ext-link-type="doi" xlink:href="10.2307/3273790">https://doi.org/10.2307/3273790</ext-link></mixed-citation></ref></ref-list></tp:taxon-treatment>
