# Supplementary material for: Morphological and molecular (28S rRNA) data of monogeneans (Platyhelminthes) infecting the gill lamellae of marine fishes in the Campeche Bank, southwest Gulf of Mexico
Source: Zookeys. 2018 Sep 11;(783):125–61. doi: 10.3897/zookeys.783.26218 (PMC6160863; doi:10.3897/zookeys.783.26218)
Supplement: XML Treatment for Microcotyle archosargi [file zookeys.783.26218-treatment18.xml]

<!DOCTYPE tp:taxon-treatment
  PUBLIC "-//TaxonX//DTD Taxonomic Treatment Publishing DTD v0 20100105//EN" "tax-treatment-NSO.dtd">
<tp:taxon-treatment xmlns:tp="http://www.plazi.org/taxpub"><tp:treatment-meta><kwd-group><label>Taxon classification</label><kwd><named-content xmlns:xlink="http://www.w3.org/1999/xlink" content-type="kingdom">Animalia</named-content></kwd><kwd><named-content xmlns:xlink="http://www.w3.org/1999/xlink" content-type="order">Mazocraeidea</named-content></kwd><kwd><named-content xmlns:xlink="http://www.w3.org/1999/xlink" content-type="family">Microcotylidae</named-content></kwd></kwd-group><mixed-citation publication-type="journal"><person-group><name><surname>Mendoza-Franco</surname><given-names>Edgar F.</given-names></name><name><surname>Tun</surname><given-names>Mariela del Carmen Rosado</given-names></name><name><surname>Anchevida</surname><given-names>Allan de Jesús Duarte</given-names></name><name><surname>Rodríguez</surname><given-names>Rodolfo E. del Rio</given-names></name></person-group><article-title>Morphological and molecular (28S rRNA) data of monogeneans (<tp:taxon-name><tp:taxon-name-part taxon-name-part-type="phylum">Platyhelminthes</tp:taxon-name-part></tp:taxon-name>) infecting the gill lamellae of marine fishes in the Campeche Bank, southwest Gulf of Mexico</article-title><source>Zookeys</source><day>11</day><month>9</month><year>2018</year><volume>2018</volume><issue>783</issue><fpage>125</fpage><lpage>161</lpage><pub-id pub-id-type="doi">10.3897/zookeys.783.26218</pub-id></mixed-citation></tp:treatment-meta><tp:nomenclature><tp:taxon-name>
                <tp:taxon-name-part taxon-name-part-type="genus" reg="Microcotyle">Microcotyle</tp:taxon-name-part>
                <tp:taxon-name-part taxon-name-part-type="species" reg="archosargi">archosargi</tp:taxon-name-part>
              </tp:taxon-name><tp:taxon-authority>MacCallum, 1913</tp:taxon-authority></tp:nomenclature><tp:treatment-sec sec-type="Type host" id="SECID0EINDI"><title>Type host.</title><p>
                <italic><tp:taxon-name>
                    <tp:taxon-name-part taxon-name-part-type="genus" reg="Archosargus">Archosargus</tp:taxon-name-part>
                    <tp:taxon-name-part taxon-name-part-type="species" reg="probatocephalus">probatocephalus</tp:taxon-name-part>
                  </tp:taxon-name></italic>
              </p></tp:treatment-sec><tp:treatment-sec sec-type="Present study" id="SECID0EZNDI"><title>Present study.</title><p><italic><tp:taxon-name><tp:taxon-name-part taxon-name-part-type="genus" reg="Archosargus">A.</tp:taxon-name-part><tp:taxon-name-part taxon-name-part-type="species" reg="rhomboidalis">rhomboidalis</tp:taxon-name-part></tp:taxon-name></italic> (new host)</p></tp:treatment-sec><tp:treatment-sec sec-type="Locality/prevalence, mean abundance and intensity range" id="SECID0EKODI"><title>Locality/prevalence, mean abundance and intensity range.</title><p><bold>San Francisco</bold>: 17 fish (mean <abbrev xmlns:xlink="http://www.w3.org/1999/xlink" xlink:title="total length" id="ABBRID0ESODI" xlink:type="simple">TL</abbrev> 26.9 cm; range 17–23.6) infected of 18 examined (94.4 %); abundance, 4; intensity of infection, 2–6 worms. <bold>Seyba Playa</bold>: 23 fish (<abbrev xmlns:xlink="http://www.w3.org/1999/xlink" xlink:title="total length" id="ABBRID0EYODI" xlink:type="simple">TL</abbrev> 28.4; 19.2–30.5) infected of 25 examined (92 %); abundance, 5; intensity of infection, 5–6. <bold>Champoton</bold>: 39 fish (<abbrev xmlns:xlink="http://www.w3.org/1999/xlink" xlink:title="total length" id="ABBRID0E5ODI" xlink:type="simple">TL</abbrev> 28.2; 24.7–30.5) infected of 45 examined (86.6 %); abundance, 4; intensity of infection, 3–9.</p></tp:treatment-sec><tp:treatment-sec sec-type="Supplementary observations" id="SECID0ECPDI"><title>Supplementary observations</title><p>
                <bold>(measurements based on nine specimens) in Table <xref ref-type="table" rid="T2">2</xref>.</bold>
              </p><table-wrap id="T2" position="float" orientation="portrait"><label>Table 2.</label><caption><p>Measurements of <italic><tp:taxon-name><tp:taxon-name-part taxon-name-part-type="genus" reg="Microcotyle">Microcotyle</tp:taxon-name-part><tp:taxon-name-part taxon-name-part-type="species" reg="archosargi">archosargi</tp:taxon-name-part></tp:taxon-name></italic> and <italic><tp:taxon-name><tp:taxon-name-part taxon-name-part-type="genus" reg="Microcotyle">Microcotyle</tp:taxon-name-part><tp:taxon-name-part taxon-name-part-type="species" reg="tampicensis">tampicensis</tp:taxon-name-part></tp:taxon-name></italic> (<tp:taxon-name><tp:taxon-name-part taxon-name-part-type="class">Monogenea</tp:taxon-name-part></tp:taxon-name>) on fishes from the Gulf of Mexico.</p></caption><table id="TID0EQEAI" rules="all"><tbody><tr><th rowspan="1" colspan="5">Hosts [<italic><tp:taxon-name><tp:taxon-name-part taxon-name-part-type="genus" reg="Archosargus">Archosargus</tp:taxon-name-part></tp:taxon-name></italic> (<tp:taxon-name><tp:taxon-name-part taxon-name-part-type="family">Sparidae</tp:taxon-name-part></tp:taxon-name>) and <italic><tp:taxon-name><tp:taxon-name-part taxon-name-part-type="genus" reg="Diapterus">Diapterus</tp:taxon-name-part></tp:taxon-name></italic> spp. (<tp:taxon-name><tp:taxon-name-part taxon-name-part-type="family">Gerreidae</tp:taxon-name-part></tp:taxon-name>)/ Localities</th></tr><tr><th rowspan="1" colspan="1">Measurements</th><th rowspan="1" colspan="1"><italic><tp:taxon-name><tp:taxon-name-part taxon-name-part-type="genus" reg="Microcotyle">M.</tp:taxon-name-part><tp:taxon-name-part taxon-name-part-type="species" reg="archosargi">archosargi</tp:taxon-name-part></tp:taxon-name></italic> on <italic><tp:taxon-name><tp:taxon-name-part taxon-name-part-type="genus" reg="Archosargus">A.</tp:taxon-name-part><tp:taxon-name-part taxon-name-part-type="species" reg="probatocephalus">probatocephalus</tp:taxon-name-part></tp:taxon-name></italic> from New York, USA (<xref ref-type="bibr" rid="B34">MacCallum 1913</xref>)</th><th rowspan="1" colspan="1"><italic><tp:taxon-name><tp:taxon-name-part taxon-name-part-type="genus" reg="Microcotyle">M.</tp:taxon-name-part><tp:taxon-name-part taxon-name-part-type="species" reg="archosargi">archosargi</tp:taxon-name-part></tp:taxon-name></italic> on <italic><tp:taxon-name><tp:taxon-name-part taxon-name-part-type="genus" reg="Archosargus">A.</tp:taxon-name-part><tp:taxon-name-part taxon-name-part-type="species" reg="rhomboidalis">rhomboidalis</tp:taxon-name-part></tp:taxon-name></italic> from Campeche Bank (Present study)</th><th rowspan="1" colspan="1"><italic><tp:taxon-name><tp:taxon-name-part taxon-name-part-type="genus" reg="Microcotyle">M.</tp:taxon-name-part><tp:taxon-name-part taxon-name-part-type="species" reg="archosargi">archosargi</tp:taxon-name-part></tp:taxon-name></italic> on <italic><tp:taxon-name><tp:taxon-name-part taxon-name-part-type="genus" reg="Archosargus">A.</tp:taxon-name-part><tp:taxon-name-part taxon-name-part-type="species" reg="probatocephalus">probatocephalus</tp:taxon-name-part></tp:taxon-name></italic> from Florida USA (Kritsky and Bakenhaster 2009)</th><th rowspan="1" colspan="1"><italic><tp:taxon-name><tp:taxon-name-part taxon-name-part-type="genus" reg="Microcotyle">M.</tp:taxon-name-part><tp:taxon-name-part taxon-name-part-type="species" reg="tampicensis">tampicensis</tp:taxon-name-part></tp:taxon-name></italic><sup>†</sup> on <italic><tp:taxon-name><tp:taxon-name-part taxon-name-part-type="genus" reg="Diapterus">D.</tp:taxon-name-part><tp:taxon-name-part taxon-name-part-type="species" reg="olisthostomus">olisthostomus</tp:taxon-name-part></tp:taxon-name></italic> from Tamaulipas (northern Mexico) (<xref ref-type="bibr" rid="B6">Caballero y Caballero and Bravo-Hollis 1972</xref>) <xref ref-type="bibr" rid="B36">Mamaev 1986</xref></th></tr><tr><td rowspan="1" colspan="1">Body length</td><td rowspan="1" colspan="1">8,000</td><td rowspan="1" colspan="1">5,077 (3,775–6,000; n =6)</td><td rowspan="1" colspan="1">4,360 (3,950–4,680; n =6)</td><td rowspan="1" colspan="1">4,892</td></tr><tr><td rowspan="1" colspan="1">Greatest width</td><td rowspan="1" colspan="1">800</td><td rowspan="1" colspan="1">550 (400–750; n = 8)</td><td rowspan="1" colspan="1">413 (329–469; n = 8)</td><td rowspan="1" colspan="1">589</td></tr><tr><td rowspan="1" colspan="1">Haptor length</td><td rowspan="1" colspan="1">–</td><td rowspan="1" colspan="1">1,762 (1,050–2,600; n = 3)</td><td rowspan="1" colspan="1">–</td><td rowspan="1" colspan="1">1,902</td></tr><tr><td rowspan="1" colspan="1">Number of clamps</td><td rowspan="1" colspan="1">106</td><td rowspan="1" colspan="1">127 (121–135; n = 5)</td><td rowspan="1" colspan="1">87 (82–90; n = 3)</td><td rowspan="1" colspan="1">98</td></tr><tr><td rowspan="1" colspan="1">Anterior clamps (Length)</td><td rowspan="1" colspan="1">40</td><td rowspan="1" colspan="1">44 (36–55; n = 7)</td><td rowspan="1" colspan="1">–</td><td rowspan="1" colspan="1">45</td></tr><tr><td rowspan="1" colspan="1">Posterior clamps</td><td rowspan="1" colspan="1">–</td><td rowspan="1" colspan="1">33 (28–40; n = 5)</td><td rowspan="1" colspan="1">–</td><td rowspan="1" colspan="1">29</td></tr><tr><td rowspan="1" colspan="1">Anterior clamps (Wide)</td><td rowspan="1" colspan="1">80</td><td rowspan="1" colspan="1">73 (59–95; n = 7)</td><td rowspan="1" colspan="1">–</td><td rowspan="1" colspan="1">74</td></tr><tr><td rowspan="1" colspan="1">Posterior clamps</td><td rowspan="1" colspan="1">–</td><td rowspan="1" colspan="1">45 (40–50; n = 6)</td><td rowspan="1" colspan="1">53 (49–58; n = 7)</td><td rowspan="1" colspan="1">41</td></tr><tr><td rowspan="1" colspan="1">Buccal organ length</td><td rowspan="1" colspan="1">100</td><td rowspan="1" colspan="1">61 (50–70; n = 11)</td><td rowspan="1" colspan="1">65 (59–71; n = 8)</td><td rowspan="1" colspan="1">74</td></tr><tr><td rowspan="1" colspan="1">Wide</td><td rowspan="1" colspan="1">–</td><td rowspan="1" colspan="1">48 (44–53; n = 7)</td><td rowspan="1" colspan="1">90 (76–104; n = 8)</td><td rowspan="1" colspan="1">70</td></tr><tr><td rowspan="1" colspan="1">Genital atrium length</td><td rowspan="1" colspan="1">100</td><td rowspan="1" colspan="1">147 (105–180; n = 6)</td><td rowspan="1" colspan="1">–</td><td rowspan="1" colspan="1">279</td></tr><tr><td rowspan="1" colspan="1">Genital atrium width</td><td rowspan="1" colspan="1">80 (90–105)<sup>‡</sup></td><td rowspan="1" colspan="1">146 (110–180; n = 7)</td><td rowspan="1" colspan="1">149 (132–170; n = 6)</td><td rowspan="1" colspan="1">150</td></tr><tr><td rowspan="1" colspan="1">Testes number</td><td rowspan="1" colspan="1">20-35</td><td rowspan="1" colspan="1">16–26</td><td rowspan="1" colspan="1">–</td><td rowspan="1" colspan="1">13</td></tr><tr><td rowspan="1" colspan="1">Length</td><td rowspan="1" colspan="1">90</td><td rowspan="1" colspan="1">68 (60–80; n = 6)</td><td rowspan="1" colspan="1">63 (49–87; n = 12) (diameter)</td><td rowspan="1" colspan="1">60</td></tr><tr><td rowspan="1" colspan="1">Egg length</td><td rowspan="1" colspan="1">170</td><td rowspan="1" colspan="1">198 (182–212; n = 6)</td><td rowspan="1" colspan="1">–</td><td rowspan="1" colspan="1">135</td></tr></tbody></table><table-wrap-foot><fn><p><sup>†</sup> Measurements from the original description of <italic><tp:taxon-name><tp:taxon-name-part taxon-name-part-type="genus" reg="Microcotyle">Microcotyle</tp:taxon-name-part><tp:taxon-name-part taxon-name-part-type="species" reg="tampicensis">tampicensis</tp:taxon-name-part></tp:taxon-name></italic>. <sup>‡</sup> Measurements (in round brackets) taken from vouchers.</p></fn></table-wrap-foot></table-wrap></tp:treatment-sec><tp:treatment-sec sec-type="comments" id="SECID0ES4DI"><title>Comments.</title><p>Specific placement of current specimens are in agreement with diagnosis provided by <xref ref-type="bibr" rid="B34">MacCallum (1913)</xref> who described this species from <italic><tp:taxon-name><tp:taxon-name-part taxon-name-part-type="genus" reg="Archosargus">A.</tp:taxon-name-part><tp:taxon-name-part taxon-name-part-type="species" reg="probatocephalus">probatocephalus</tp:taxon-name-part></tp:taxon-name></italic> obtained from a ﬁsh market (origin unknown) in New York City, USA. <xref ref-type="bibr" rid="B6">Caballero y Caballero and Bravo-Hollis (1972)</xref> erected <italic><tp:taxon-name><tp:taxon-name-part taxon-name-part-type="genus" reg="Paramicrocotyle">Paramicrocotyle</tp:taxon-name-part></tp:taxon-name></italic> to describe <italic><tp:taxon-name><tp:taxon-name-part taxon-name-part-type="genus" reg="Paramicrocotyle">P.</tp:taxon-name-part><tp:taxon-name-part taxon-name-part-type="species" reg="tampicensis">tampicensis</tp:taxon-name-part></tp:taxon-name></italic> and <italic><tp:taxon-name><tp:taxon-name-part taxon-name-part-type="genus" reg="Paramicrocotyle">P.</tp:taxon-name-part><tp:taxon-name-part taxon-name-part-type="species" reg="atriobursata">atriobursata</tp:taxon-name-part></tp:taxon-name></italic> on <italic><tp:taxon-name><tp:taxon-name-part taxon-name-part-type="genus" reg="Diapterus">Diapterus</tp:taxon-name-part><tp:taxon-name-part taxon-name-part-type="species" reg="olisthostomus">olisthostomus</tp:taxon-name-part></tp:taxon-name></italic> (<tp:taxon-name><tp:taxon-name-part taxon-name-part-type="family">Gerreidae</tp:taxon-name-part></tp:taxon-name>) (now <italic><tp:taxon-name><tp:taxon-name-part taxon-name-part-type="genus" reg="Diapterus">Diapterus</tp:taxon-name-part><tp:taxon-name-part taxon-name-part-type="species" reg="auratus">auratus</tp:taxon-name-part></tp:taxon-name></italic> Ranzani, 1842) from Ciudad Madero, Tamaulipas (Gulf of Mexico) as well as accommodate whithin the genus other sixteen species previously placed in <italic><tp:taxon-name><tp:taxon-name-part taxon-name-part-type="genus" reg="Microcotyle">Microcotyle</tp:taxon-name-part></tp:taxon-name></italic>, including <italic><tp:taxon-name><tp:taxon-name-part taxon-name-part-type="genus" reg="Microcotyle">M.</tp:taxon-name-part><tp:taxon-name-part taxon-name-part-type="species" reg="archosargi">archosargi</tp:taxon-name-part></tp:taxon-name></italic>. However, all species of <italic><tp:taxon-name><tp:taxon-name-part taxon-name-part-type="genus" reg="Paramicrocotyle">Paramicrocotyle</tp:taxon-name-part></tp:taxon-name></italic> were reassigned to <italic><tp:taxon-name><tp:taxon-name-part taxon-name-part-type="genus" reg="Microcotyle">Microcotyle</tp:taxon-name-part></tp:taxon-name></italic> by <xref ref-type="bibr" rid="B36">Mamaev (1986)</xref>, who considered <italic><tp:taxon-name><tp:taxon-name-part taxon-name-part-type="genus" reg="Paramicrocotyle">Paramicrocotyle</tp:taxon-name-part></tp:taxon-name></italic> a junior subjective synonym of <italic><tp:taxon-name><tp:taxon-name-part taxon-name-part-type="genus" reg="Microcotyle">Microcotyle.</tp:taxon-name-part></tp:taxon-name></italic> Currently, <italic><tp:taxon-name><tp:taxon-name-part taxon-name-part-type="genus" reg="Microcotyle">M.</tp:taxon-name-part><tp:taxon-name-part taxon-name-part-type="species" reg="archosargi">archosargi</tp:taxon-name-part></tp:taxon-name></italic> (<italic>sensu</italic><xref ref-type="bibr" rid="B36">Mamaev 1986</xref>) has been recorded from sheepshead (as <italic><tp:taxon-name><tp:taxon-name-part taxon-name-part-type="genus" reg="Archosargus">Archosargus</tp:taxon-name-part><tp:taxon-name-part taxon-name-part-type="species" reg="oviceps">oviceps</tp:taxon-name-part></tp:taxon-name></italic>) taken at Alligator Harbor, Florida, by <xref ref-type="bibr" rid="B19">Hargis (1956)</xref>; <xref ref-type="bibr" rid="B21">Iruegas-Buentello (1999)</xref> reported it from sheepshead in the Laguna Madre, San Fernando, Tamaulipas, Mexico; and <xref ref-type="bibr" rid="B25">Kritsky and Bakenhaster (2011)</xref> provided supplementary observations for <italic><tp:taxon-name><tp:taxon-name-part taxon-name-part-type="genus" reg="Microcotyle">M.</tp:taxon-name-part><tp:taxon-name-part taxon-name-part-type="species" reg="archosargi">archosargi</tp:taxon-name-part></tp:taxon-name></italic> based on examination of museum specimens and other specimens of this species collected on <italic><tp:taxon-name><tp:taxon-name-part taxon-name-part-type="genus" reg="Archosargus">A.</tp:taxon-name-part><tp:taxon-name-part taxon-name-part-type="species" reg="probatocephalus">probatocephalus</tp:taxon-name-part></tp:taxon-name></italic> from the Indian River Lagoon near Malabar, Brevard County, Florida.</p><p>These latter authors stated that <italic><tp:taxon-name><tp:taxon-name-part taxon-name-part-type="genus" reg="Microcotyle">M.</tp:taxon-name-part><tp:taxon-name-part taxon-name-part-type="species" reg="archosargi">archosargi</tp:taxon-name-part></tp:taxon-name></italic> has two bilateral zones of small spines lying slightly posterior to the armed genital atrium, which are close to the ventral surface of the worm, but somewhat deeper within the body than those of the genital atrium. We fully concur in these morphological observations based on examination of present specimens (see Figure <xref ref-type="fig" rid="F5">5</xref>). Based on examination of five vouchers (<abbrev xmlns:xlink="http://www.w3.org/1999/xlink" content-type="institution" xlink:title="Colección Nacional de Helmintos, Universidad Nacional Autónoma de México" id="ABBRID0EOEAK" xlink:type="simple">CNHE</abbrev> 0323) of <italic><tp:taxon-name><tp:taxon-name-part taxon-name-part-type="genus" reg="Microcotyle">M.</tp:taxon-name-part><tp:taxon-name-part taxon-name-part-type="species" reg="tampicensis">tampicensis</tp:taxon-name-part></tp:taxon-name></italic> (Caballero y Caballero &amp; Bravo-Hollis, 1972), it shows to be extremely similar to the general characteristics of <italic><tp:taxon-name><tp:taxon-name-part taxon-name-part-type="genus" reg="Microcotyle">M.</tp:taxon-name-part><tp:taxon-name-part taxon-name-part-type="species" reg="archosargi">archosargi</tp:taxon-name-part></tp:taxon-name></italic>, particularly in having morphologically comparable genital atrium (see figures 7–12 in <xref ref-type="bibr" rid="B6">Caballero y Caballero and Bravo-Hollis 1972</xref>; figure D in <xref ref-type="bibr" rid="B34">MacCallum 1913</xref>; Figure <xref ref-type="fig" rid="F5">5</xref> in the present study). The resemblance of both <italic><tp:taxon-name><tp:taxon-name-part taxon-name-part-type="genus" reg="Microcotyle">M.</tp:taxon-name-part><tp:taxon-name-part taxon-name-part-type="species" reg="tampicensis">tampicensis</tp:taxon-name-part></tp:taxon-name></italic> and <italic><tp:taxon-name><tp:taxon-name-part taxon-name-part-type="genus" reg="Microcotyle">M.</tp:taxon-name-part><tp:taxon-name-part taxon-name-part-type="species" reg="archosargi">archosargi</tp:taxon-name-part></tp:taxon-name></italic> can be explained by the fact that the former was mainly described and/or differentiated of other congeneric species based on the structure and shape of the genital atrium. The two species are presently considered distinct based on the length of the genital atrium, i.e., 279 in <italic><tp:taxon-name><tp:taxon-name-part taxon-name-part-type="genus" reg="Microcotyle">M.</tp:taxon-name-part><tp:taxon-name-part taxon-name-part-type="species" reg="tampicensis">tampicensis</tp:taxon-name-part></tp:taxon-name></italic> vs. 105–180 in <italic><tp:taxon-name><tp:taxon-name-part taxon-name-part-type="genus" reg="Microcotyle">M.</tp:taxon-name-part><tp:taxon-name-part taxon-name-part-type="species" reg="archosargi">archosargi</tp:taxon-name-part></tp:taxon-name></italic> (see Table <xref ref-type="table" rid="T2">2</xref>).</p><fig id="F5" position="float" orientation="portrait"><label>Figure 5.</label><caption><p><italic><tp:taxon-name><tp:taxon-name-part taxon-name-part-type="genus" reg="Microcotyle">Microcotyle</tp:taxon-name-part><tp:taxon-name-part taxon-name-part-type="species" reg="archosargi">archosargi</tp:taxon-name-part></tp:taxon-name></italic> from <italic><tp:taxon-name><tp:taxon-name-part taxon-name-part-type="genus" reg="Archosargus">Archosargus</tp:taxon-name-part><tp:taxon-name-part taxon-name-part-type="species" reg="rhomboidalis">rhomboidalis</tp:taxon-name-part></tp:taxon-name></italic> from Campeche Bank, Mexico: genital atrium. Scale bar: 50 µm. Abbreviations: Gp = genital pore; Ds = deeper spines within the body; Pc = posterolateral cavities of the atrium, Mco = male copulatory organ.</p></caption><graphic xmlns:xlink="http://www.w3.org/1999/xlink" xlink:href="zookeys-783-125-g005.jpg" position="float" orientation="portrait" xlink:type="simple" id="oo_227837.jpg"/></fig><p>However, the five vouchers of <italic><tp:taxon-name><tp:taxon-name-part taxon-name-part-type="genus" reg="Microcotyle">M.</tp:taxon-name-part><tp:taxon-name-part taxon-name-part-type="species" reg="tampicensis">tampicensis</tp:taxon-name-part></tp:taxon-name></italic> were flattened and/or distorted (i.e., one specimen with distorted genital atrium, two specimens with incomplete haptor and another specimen was fragmented in three parts) due to coverslip pressure, which may have altered the length of the genital atrium. Determination of possible synonymy, therefore, will depend on recollection of the specimens of <italic><tp:taxon-name><tp:taxon-name-part taxon-name-part-type="genus" reg="Microcotyle">M.</tp:taxon-name-part><tp:taxon-name-part taxon-name-part-type="species" reg="tampicensis">tampicensis</tp:taxon-name-part></tp:taxon-name></italic> from <italic><tp:taxon-name><tp:taxon-name-part taxon-name-part-type="genus" reg="Diapterus">D.</tp:taxon-name-part><tp:taxon-name-part taxon-name-part-type="species" reg="olisthostomus">olisthostomus</tp:taxon-name-part></tp:taxon-name></italic> in the Gulf of Mexico for comparison with <italic><tp:taxon-name><tp:taxon-name-part taxon-name-part-type="genus" reg="Microcotyle">M.</tp:taxon-name-part><tp:taxon-name-part taxon-name-part-type="species" reg="archosargi">archosargi</tp:taxon-name-part></tp:taxon-name></italic>. In other features, present specimens of <italic><tp:taxon-name><tp:taxon-name-part taxon-name-part-type="genus" reg="Microcotyle">M.</tp:taxon-name-part><tp:taxon-name-part taxon-name-part-type="species" reg="archosargi">archosargi</tp:taxon-name-part></tp:taxon-name></italic> from <italic><tp:taxon-name><tp:taxon-name-part taxon-name-part-type="genus" reg="Archosargus">A.</tp:taxon-name-part><tp:taxon-name-part taxon-name-part-type="species" reg="rhomboidalis">rhomboidalis</tp:taxon-name-part></tp:taxon-name></italic> metrically fit within range from those specimens found on <italic><tp:taxon-name><tp:taxon-name-part taxon-name-part-type="genus" reg="Archosargus">A.</tp:taxon-name-part><tp:taxon-name-part taxon-name-part-type="species" reg="probatocephalus">probatocephalus</tp:taxon-name-part></tp:taxon-name></italic> (see Table <xref ref-type="table" rid="T2">2</xref>). Differences in the number of testes and clamps, morphologically identical in specimens of <italic><tp:taxon-name><tp:taxon-name-part taxon-name-part-type="genus" reg="Microcotyle">M.</tp:taxon-name-part><tp:taxon-name-part taxon-name-part-type="species" reg="archosargi">archosargi</tp:taxon-name-part></tp:taxon-name></italic> from different hosts and locations, are considered as intraspecific variation. <xref ref-type="bibr" rid="B39">Montoya-Mendoza et al. (2015)</xref> reported <italic><tp:taxon-name><tp:taxon-name-part taxon-name-part-type="genus" reg="Microcotyle">M.</tp:taxon-name-part><tp:taxon-name-part taxon-name-part-type="species" reg="archosargi">archosargi</tp:taxon-name-part></tp:taxon-name></italic> on <italic><tp:taxon-name><tp:taxon-name-part taxon-name-part-type="genus" reg="Archosargus">A.</tp:taxon-name-part><tp:taxon-name-part taxon-name-part-type="species" reg="probatocephalus">probatocephalus</tp:taxon-name-part></tp:taxon-name></italic> in Veracruz, Mexico, without providing any accession reference number from the <abbrev xmlns:xlink="http://www.w3.org/1999/xlink" content-type="institution" xlink:title="Colección Nacional de Helmintos, Universidad Nacional Autónoma de México" id="ABBRID0EYLAK" xlink:type="simple">CNHE</abbrev>. Then, we could not corroborate finding of these latter authors.</p></tp:treatment-sec><tp:treatment-sec sec-type="Molecular data" id="SECID0E4LAK"><title>Molecular data.</title><p>This study also provided the ﬁrst molecular data for <italic><tp:taxon-name><tp:taxon-name-part taxon-name-part-type="genus" reg="Microcotyle">M.</tp:taxon-name-part><tp:taxon-name-part taxon-name-part-type="species" reg="archosargi">archosargi</tp:taxon-name-part></tp:taxon-name></italic> by adding a sequence (638 bp) of an individual specimen into the analyses. This sequence of <italic><tp:taxon-name><tp:taxon-name-part taxon-name-part-type="genus" reg="Microcotyle">M.</tp:taxon-name-part><tp:taxon-name-part taxon-name-part-type="species" reg="archosargi">archosargi</tp:taxon-name-part></tp:taxon-name></italic> on <italic><tp:taxon-name><tp:taxon-name-part taxon-name-part-type="genus" reg="Archosargus">A.</tp:taxon-name-part><tp:taxon-name-part taxon-name-part-type="species" reg="rhomboidalis">rhomboidalis</tp:taxon-name-part></tp:taxon-name></italic> from Campeche supports conspecificity of this monogenean with other microcotylids, i.e., <italic><tp:taxon-name><tp:taxon-name-part taxon-name-part-type="genus" reg="Microcotyle">Microcotyle</tp:taxon-name-part><tp:taxon-name-part taxon-name-part-type="species" reg="sebastis">sebastis</tp:taxon-name-part></tp:taxon-name></italic> Goto, 1894 reported on scorpaeniform hosts (<italic><tp:taxon-name><tp:taxon-name-part taxon-name-part-type="genus" reg="Sebastodes">Sebastodes</tp:taxon-name-part><tp:taxon-name-part taxon-name-part-type="species" reg="maliger">maliger</tp:taxon-name-part></tp:taxon-name></italic> Jordan &amp; Gilbert, 1880, <italic><tp:taxon-name><tp:taxon-name-part taxon-name-part-type="genus" reg="Sebastodes">Sebastodes</tp:taxon-name-part><tp:taxon-name-part taxon-name-part-type="species" reg="caurinus">caurinus</tp:taxon-name-part></tp:taxon-name></italic> Richardson, 1844 and <italic><tp:taxon-name><tp:taxon-name-part taxon-name-part-type="genus" reg="Sebastes">Sebastes</tp:taxon-name-part></tp:taxon-name></italic> sp.) from the UK, Japan, and USA; <italic><tp:taxon-name><tp:taxon-name-part taxon-name-part-type="genus" reg="Microcotyle">Microcotyle</tp:taxon-name-part><tp:taxon-name-part taxon-name-part-type="species" reg="erythrini">erythrini</tp:taxon-name-part></tp:taxon-name></italic> van Beneden &amp; Hesse, 1863 and <italic><tp:taxon-name><tp:taxon-name-part taxon-name-part-type="genus" reg="Microcotyle">Microcotyle</tp:taxon-name-part><tp:taxon-name-part taxon-name-part-type="species" reg="arripis">arripis</tp:taxon-name-part></tp:taxon-name></italic> Sandars, 1945 reported on perciformes (<italic><tp:taxon-name><tp:taxon-name-part taxon-name-part-type="genus" reg="Pagellus">Pagellus</tp:taxon-name-part><tp:taxon-name-part taxon-name-part-type="species" reg="erythrini">erythrini</tp:taxon-name-part></tp:taxon-name></italic> L.), and <italic><tp:taxon-name><tp:taxon-name-part taxon-name-part-type="genus" reg="Arripis">Arripis</tp:taxon-name-part><tp:taxon-name-part taxon-name-part-type="species" reg="trutta">trutta</tp:taxon-name-part></tp:taxon-name></italic> (Forster, 1801) (<xref ref-type="bibr" rid="B22">Kaouachi et al. 2010</xref>) (see Figure <xref ref-type="fig" rid="F6">6</xref>).</p><fig id="F6" position="float" orientation="portrait"><label>Figure 6.</label><caption><p>Molecular phylogeny of the <tp:taxon-name><tp:taxon-name-part taxon-name-part-type="genus" reg="Microcotylidae">Microcotylidae</tp:taxon-name-part></tp:taxon-name> and <tp:taxon-name><tp:taxon-name-part taxon-name-part-type="genus" reg="Diclidophoridae">Diclidophoridae</tp:taxon-name-part></tp:taxon-name> estimated by methods of Bayesian inference (BI) and maximum likelihood (ML) using partial sequences of the 28S rRNA gene (D1–D3). Species newly sequenced for this study are in bold. Species belonging to <tp:taxon-name><tp:taxon-name-part taxon-name-part-type="family">Polystomatidae</tp:taxon-name-part></tp:taxon-name> were used as outgroups. The species name is followed by the GenBank sequence ID. Posterior probabilities of the BI followed by ML are given above the branches.</p></caption><graphic xmlns:xlink="http://www.w3.org/1999/xlink" xlink:href="zookeys-783-125-g006.jpg" position="float" orientation="portrait" xlink:type="simple" id="oo_227838.jpg"/></fig></tp:treatment-sec><tp:treatment-sec sec-type="Specimens deposited" id="SECID0EDRAK"><title>Specimens deposited.</title><p>Nine reference specimens in the <abbrev xmlns:xlink="http://www.w3.org/1999/xlink" content-type="institution" xlink:title="Colección Nacional de Helmintos, Universidad Nacional Autónoma de México" id="ABBRID0EJRAK" xlink:type="simple">CNHE</abbrev> (10611). Another slide containing haptor of a specimen of <italic><tp:taxon-name><tp:taxon-name-part taxon-name-part-type="genus" reg="Microcotyle">M.</tp:taxon-name-part><tp:taxon-name-part taxon-name-part-type="species" reg="archosargi">archosargi</tp:taxon-name-part></tp:taxon-name></italic> used to amplify its DNA is deposited in the <abbrev xmlns:xlink="http://www.w3.org/1999/xlink" content-type="institution" xlink:title="Colección Nacional de Helmintos, Universidad Nacional Autónoma de México" id="ABBRID0EZRAK" xlink:type="simple">CNHE</abbrev> (10626).</p></tp:treatment-sec><tp:treatment-sec sec-type="Representative DNA sequence" id="SECID0E5RAK"><title>Representative DNA sequence.</title><p>GenBank accession number <ext-link xmlns:xlink="http://www.w3.org/1999/xlink" ext-link-type="gen" xlink:href="MG586867" xlink:type="simple">MG586867</ext-link>.</p></tp:treatment-sec><ref-list><ref id="B34"><mixed-citation xmlns:xlink="http://www.w3.org/1999/xlink" xlink:type="simple"><person-group><name name-style="western"><surname>MacCallum</surname><given-names>GA</given-names></name></person-group> (<year>1913</year>) <article-title>Further notes on the genus <tp:taxon-name><tp:taxon-name-part taxon-name-part-type="genus">Microcotyle.</tp:taxon-name-part></tp:taxon-name> Zoologische Jahrbücher.</article-title><source>Abteilung fűr Systematik</source><volume>35</volume>: <fpage>389</fpage>–<lpage>402</lpage>. <ext-link xlink:type="simple" ext-link-type="doi" xlink:href="10.5962/bhl.part.16720">https://doi.org/10.5962/bhl.part.16720</ext-link></mixed-citation></ref><ref id="B6"><mixed-citation xmlns:xlink="http://www.w3.org/1999/xlink" xlink:type="simple"><person-group><name name-style="western"><surname>Caballero y C</surname><given-names>CE</given-names></name><name name-style="western"><surname>Bravo-Hollis</surname><given-names>M</given-names></name></person-group> (<year>1972</year>) <article-title><tp:taxon-name><tp:taxon-name-part taxon-name-part-type="class">Monogenea</tp:taxon-name-part></tp:taxon-name> (van Beneden, 1858) Carus, 1863 de peces marinos del litoral mexicano del Golfo de México y del Mar Caribe. V.</article-title><source>Revista de Biología Tropical</source><volume>20</volume>(<issue>2</issue>): <fpage>151</fpage>–<lpage>165</lpage>.</mixed-citation></ref><ref id="B36"><mixed-citation xmlns:xlink="http://www.w3.org/1999/xlink" xlink:type="simple"><person-group><name name-style="western"><surname>Mamaev</surname><given-names>YL</given-names></name></person-group> (<year>1986</year>) <article-title>The taxonomical composition of the family <tp:taxon-name><tp:taxon-name-part taxon-name-part-type="genus">Microcotylidae</tp:taxon-name-part></tp:taxon-name> Taschenberg, 1879 (<tp:taxon-name><tp:taxon-name-part taxon-name-part-type="class">Monogenea</tp:taxon-name-part></tp:taxon-name>).</article-title><source>Folia Parasitologica</source><volume>33</volume>: <fpage>199</fpage>–<lpage>206</lpage>.</mixed-citation></ref><ref id="B19"><mixed-citation xmlns:xlink="http://www.w3.org/1999/xlink" xlink:type="simple"><person-group><name name-style="western"><surname>Hargis</surname><given-names>Jr WJ</given-names></name></person-group> (<year>1956</year>) <article-title>Monogenetic trematodes of Gulf of Mexico fishes. Part X. The family <tp:taxon-name><tp:taxon-name-part taxon-name-part-type="genus">Microcotylidae</tp:taxon-name-part></tp:taxon-name> Taschenberg, 1879.</article-title><source>Transactions of the American Microscopical Society</source><volume>125</volume>(<issue>4</issue>): <fpage>436</fpage>–<lpage>453</lpage>. <ext-link xlink:type="simple" ext-link-type="doi" xlink:href="10.2307/3223616">https://doi.org/10.2307/3223616</ext-link></mixed-citation></ref><ref id="B21"><mixed-citation xmlns:xlink="http://www.w3.org/1999/xlink" xlink:type="simple"><person-group><name name-style="western"><surname>Iruegas-Buentello</surname><given-names>FJ</given-names></name></person-group> (<year>1999</year>) <source>Helmintos parásitos de peces comerciales de la Laguna Madre, San Fernando, Tamaulipas, Mexico.</source><publisher-name>Thesis</publisher-name>, <publisher-loc>Universidad Autónoma de Nuevo León, Monterrey, Nuevo León, Mexico</publisher-loc>, <size units="page">217 pp</size>.</mixed-citation></ref><ref id="B25"><mixed-citation xmlns:xlink="http://www.w3.org/1999/xlink" xlink:type="simple"><person-group><name name-style="western"><surname>Kritsky</surname><given-names>DC</given-names></name><name name-style="western"><surname>Bakenhaster</surname><given-names>MD</given-names></name></person-group> (<year>2011</year>) <article-title>Monogenoidean parasites of the gill lamellae of the sheepshead <italic><tp:taxon-name><tp:taxon-name-part taxon-name-part-type="genus">Archosargus</tp:taxon-name-part><tp:taxon-name-part taxon-name-part-type="species">probatocephalus</tp:taxon-name-part></tp:taxon-name></italic> (Walbaum) (<tp:taxon-name><tp:taxon-name-part taxon-name-part-type="order">Perciformes</tp:taxon-name-part></tp:taxon-name>: <tp:taxon-name><tp:taxon-name-part taxon-name-part-type="family">Sparidae</tp:taxon-name-part></tp:taxon-name>) from the Indian River Lagoon, Florida, with descriptions of four new species of <italic><tp:taxon-name><tp:taxon-name-part taxon-name-part-type="genus">Euryhaliotrema</tp:taxon-name-part></tp:taxon-name></italic> Kritsky &amp; Boeger, 2002 (<tp:taxon-name><tp:taxon-name-part taxon-name-part-type="genus">Dactylogyridae</tp:taxon-name-part></tp:taxon-name>).</article-title><source>Systematic Parasitology</source><volume>78</volume>: <fpage>57</fpage>–<lpage>68</lpage>. <ext-link xlink:type="simple" ext-link-type="doi" xlink:href="10.1007/s11230-010-9282-7">https://doi.org/10.1007/s11230-010-9282-7</ext-link></mixed-citation></ref><ref id="B39"><mixed-citation xmlns:xlink="http://www.w3.org/1999/xlink" xlink:type="simple"><person-group><name name-style="western"><surname>Montoya-Mendoza</surname><given-names>J</given-names></name><name name-style="western"><surname>Castañeda Chávez</surname><given-names>MR</given-names></name><name name-style="western"><surname>Lango Reynoso</surname><given-names>F</given-names></name></person-group> (<year>2015</year>) <article-title>Helminths of sheepshead, <italic><tp:taxon-name><tp:taxon-name-part taxon-name-part-type="genus">Archosargus</tp:taxon-name-part><tp:taxon-name-part taxon-name-part-type="species">probatocephalus</tp:taxon-name-part></tp:taxon-name></italic> (<tp:taxon-name><tp:taxon-name-part taxon-name-part-type="class">Pisces</tp:taxon-name-part></tp:taxon-name>: <tp:taxon-name><tp:taxon-name-part taxon-name-part-type="family">Sparidae</tp:taxon-name-part></tp:taxon-name>) from Alvarado, Veracruz, México.</article-title><source>Global Journal of Biology, Agriculture &amp; Health Sciences</source><volume>4</volume>(<issue>2</issue>): <fpage>45</fpage>–<lpage>47</lpage>.</mixed-citation></ref><ref id="B22"><mixed-citation xmlns:xlink="http://www.w3.org/1999/xlink" xlink:type="simple"><person-group><name name-style="western"><surname>Kaouachi</surname><given-names>N</given-names></name><name name-style="western"><surname>Boualleg</surname><given-names>C</given-names></name><name name-style="western"><surname>Bensouilah</surname><given-names>M</given-names></name><name name-style="western"><surname>Marchand</surname><given-names>B</given-names></name></person-group> (<year>2010</year>) <article-title>Monogenean parasites in Sparid fish (<italic><tp:taxon-name><tp:taxon-name-part taxon-name-part-type="genus">Pagellus</tp:taxon-name-part></tp:taxon-name></italic> genus) in eastern Algeria coastline.</article-title><source>African Journal of Microbiology Research</source><volume>4</volume>(<issue>10</issue>): <fpage>989</fpage>–<lpage>993</lpage>. <ext-link xlink:type="simple" ext-link-type="uri" xlink:href="http://www.academicjournals.org/ajmr">http://www.academicjournals.org/ajmr</ext-link></mixed-citation></ref></ref-list></tp:taxon-treatment>
