# Supplementary material for: Morphological and molecular (28S rRNA) data of monogeneans (Platyhelminthes) infecting the gill lamellae of marine fishes in the Campeche Bank, southwest Gulf of Mexico
Source: Zookeys. 2018 Sep 11;(783):125–61. doi: 10.3897/zookeys.783.26218 (PMC6160863; doi:10.3897/zookeys.783.26218)
Supplement: XML Treatment for Microcotyle [file zookeys.783.26218-treatment19.xml]

<!DOCTYPE tp:taxon-treatment
  PUBLIC "-//TaxonX//DTD Taxonomic Treatment Publishing DTD v0 20100105//EN" "tax-treatment-NSO.dtd">
<tp:taxon-treatment xmlns:tp="http://www.plazi.org/taxpub"><tp:treatment-meta><kwd-group><label>Taxon classification</label><kwd><named-content xmlns:xlink="http://www.w3.org/1999/xlink" content-type="kingdom">Animalia</named-content></kwd><kwd><named-content xmlns:xlink="http://www.w3.org/1999/xlink" content-type="order">Mazocraeidea</named-content></kwd><kwd><named-content xmlns:xlink="http://www.w3.org/1999/xlink" content-type="family">Microcotylidae</named-content></kwd></kwd-group><mixed-citation publication-type="journal"><person-group><name><surname>Mendoza-Franco</surname><given-names>Edgar F.</given-names></name><name><surname>Tun</surname><given-names>Mariela del Carmen Rosado</given-names></name><name><surname>Anchevida</surname><given-names>Allan de Jesús Duarte</given-names></name><name><surname>Rodríguez</surname><given-names>Rodolfo E. del Rio</given-names></name></person-group><article-title>Morphological and molecular (28S rRNA) data of monogeneans (<tp:taxon-name><tp:taxon-name-part taxon-name-part-type="phylum">Platyhelminthes</tp:taxon-name-part></tp:taxon-name>) infecting the gill lamellae of marine fishes in the Campeche Bank, southwest Gulf of Mexico</article-title><source>Zookeys</source><day>11</day><month>9</month><year>2018</year><volume>2018</volume><issue>783</issue><fpage>125</fpage><lpage>161</lpage><pub-id pub-id-type="doi">10.3897/zookeys.783.26218</pub-id></mixed-citation></tp:treatment-meta><tp:nomenclature><tp:taxon-name>
                <tp:taxon-name-part taxon-name-part-type="genus" reg="Microcotyle">Microcotyle</tp:taxon-name-part>
              </tp:taxon-name><tp:taxon-authority>sp.</tp:taxon-authority></tp:nomenclature><tp:treatment-sec sec-type="Present study" id="SECID0ECTAK"><title>Present study.</title><p><italic><tp:taxon-name><tp:taxon-name-part taxon-name-part-type="genus" reg="Archosargus">Archosargus</tp:taxon-name-part><tp:taxon-name-part taxon-name-part-type="species" reg="rhomboidalis">rhomboidalis</tp:taxon-name-part></tp:taxon-name></italic>.</p></tp:treatment-sec><tp:treatment-sec sec-type="Supplementary observations" id="SECID0ETTAK"><title>Supplementary observations</title><p><bold>(measurements based on three specimens).</bold> Body 3,927 (3,235–4,950; 3) long. Maximum width 493 (310–670; 3) at germarium level. Two oral suckers 67 (55–80; 6) long by 44 (38–49; 6) width. Opisthaptor with eight narrow peduncles. Anterior clamps 34 (32–36; 3) long, 64 (58–72; 5) wide. Genital atrium 161 (155–175; 3) wide, with two bilateral zones of small spines lying posterior to the armed genital atrium and 2 posterolateral cavities. Number of testes 21–22, each subspherical 62 (50–70, 7) long, 67 (62–75; 6) wide. Eggs, 195 (187–200; 3) long, 55–105 wide, each with 2 polar filaments.</p></tp:treatment-sec><tp:treatment-sec sec-type="comments" id="SECID0E2TAK"><title>Comments.</title><p>In this host species, <italic><tp:taxon-name><tp:taxon-name-part taxon-name-part-type="genus" reg="Archosargus">A.</tp:taxon-name-part><tp:taxon-name-part taxon-name-part-type="species" reg="rhomboidalis">rhomboidalis</tp:taxon-name-part></tp:taxon-name></italic>, a simultaneous infection with <italic><tp:taxon-name><tp:taxon-name-part taxon-name-part-type="genus" reg="Microcotyle">M.</tp:taxon-name-part><tp:taxon-name-part taxon-name-part-type="species" reg="archosargi">archosargi</tp:taxon-name-part></tp:taxon-name></italic> was found. Since all worms could not be identified, the data on infection rate relate to <italic><tp:taxon-name><tp:taxon-name-part taxon-name-part-type="genus" reg="Microcotyle">Microcotyle</tp:taxon-name-part></tp:taxon-name></italic> sp. and <italic><tp:taxon-name><tp:taxon-name-part taxon-name-part-type="genus" reg="Microcotyle">M.</tp:taxon-name-part><tp:taxon-name-part taxon-name-part-type="species" reg="archosargi">archosargi</tp:taxon-name-part></tp:taxon-name></italic>. The present specimens of <italic><tp:taxon-name><tp:taxon-name-part taxon-name-part-type="genus" reg="Microcotyle">Microcotyle</tp:taxon-name-part></tp:taxon-name></italic> sp. resembles those of <italic><tp:taxon-name><tp:taxon-name-part taxon-name-part-type="genus" reg="Microcotyle">M.</tp:taxon-name-part><tp:taxon-name-part taxon-name-part-type="species" reg="archosargi">archosargi</tp:taxon-name-part></tp:taxon-name></italic> and <italic><tp:taxon-name><tp:taxon-name-part taxon-name-part-type="genus" reg="Microcotyle">M.</tp:taxon-name-part><tp:taxon-name-part taxon-name-part-type="species" reg="atriobursata">atriobursata</tp:taxon-name-part></tp:taxon-name></italic> [paratype (<abbrev xmlns:xlink="http://www.w3.org/1999/xlink" content-type="institution" xlink:title="Colección Nacional de Helmintos, Universidad Nacional Autónoma de México" id="ABBRID0EGWAK" xlink:type="simple">CNHE</abbrev> 0188) of <italic><tp:taxon-name><tp:taxon-name-part taxon-name-part-type="genus" reg="Paramicrocotyle">Paramicrocotyle</tp:taxon-name-part><tp:taxon-name-part taxon-name-part-type="species" reg="atriobursata">atriobursata</tp:taxon-name-part></tp:taxon-name></italic>] in the general morphology of the genital atrium, 1) two bilateral zones of small spines lying posterior to the armed genital atrium; 2) two posterolateral cavities; 3) genital atrium elliptical, occupying all postbifurcal area; in ventral view, the anterior margin of the atrium is gently curved; posteriorly, the atrium expands into a triangular shape to form an internal cavity surrounded by ventral lips with spines; anterior margin is projected as an operculum on the posterior margin (present in current specimens and <italic><tp:taxon-name><tp:taxon-name-part taxon-name-part-type="genus" reg="Microcotyle">M.</tp:taxon-name-part><tp:taxon-name-part taxon-name-part-type="species" reg="atriobursata">atriobursata</tp:taxon-name-part></tp:taxon-name></italic>) (see figures 1 and 5 in Caballero y Caballero and Bravo-Hollis, 1972; Figure <xref ref-type="fig" rid="F5">5</xref> in the present study); 4) number of testes, i.e. 21–22 vs. 20–35 in <italic><tp:taxon-name><tp:taxon-name-part taxon-name-part-type="genus" reg="Microcotyle">M.</tp:taxon-name-part><tp:taxon-name-part taxon-name-part-type="species" reg="archosargi">archosargi</tp:taxon-name-part></tp:taxon-name></italic> (MacCallum, 1913) and 20–25 in <italic><tp:taxon-name><tp:taxon-name-part taxon-name-part-type="genus" reg="Microcotyle">M.</tp:taxon-name-part><tp:taxon-name-part taxon-name-part-type="species" reg="atriobursata">atriobursata</tp:taxon-name-part></tp:taxon-name></italic>. <italic><tp:taxon-name><tp:taxon-name-part taxon-name-part-type="genus" reg="Microcotyle">Microcotyle</tp:taxon-name-part></tp:taxon-name></italic> sp. differs from these two microcotylids in the width of the genital atrium, i.e. 155–175 vs. 211–242 in <italic><tp:taxon-name><tp:taxon-name-part taxon-name-part-type="genus" reg="Microcotyle">M.</tp:taxon-name-part><tp:taxon-name-part taxon-name-part-type="species" reg="atriobursata">atriobursata</tp:taxon-name-part></tp:taxon-name></italic> and 80 in <italic><tp:taxon-name><tp:taxon-name-part taxon-name-part-type="genus" reg="Microcotyle">M.</tp:taxon-name-part><tp:taxon-name-part taxon-name-part-type="species" reg="archosargi">archosargi.</tp:taxon-name-part></tp:taxon-name></italic> Although current specimens are clearly members of the <italic><tp:taxon-name><tp:taxon-name-part taxon-name-part-type="genus" reg="Microcotyle">Microcotyle</tp:taxon-name-part></tp:taxon-name></italic> they were unsatisfactory to clarify details of internal organs for species identiﬁcation. While intraspecific variation between individuals of <italic><tp:taxon-name><tp:taxon-name-part taxon-name-part-type="genus" reg="Microcotyle">Microcotyle</tp:taxon-name-part></tp:taxon-name></italic> sp. and <italic><tp:taxon-name><tp:taxon-name-part taxon-name-part-type="genus" reg="Microcotyle">M.</tp:taxon-name-part><tp:taxon-name-part taxon-name-part-type="species" reg="archosargi">archosargi</tp:taxon-name-part></tp:taxon-name></italic> might represent a single species, new collections of specimens of the former species are necessary for completing formal specific identification of this species.</p></tp:treatment-sec><tp:treatment-sec sec-type="Specimens deposited" id="SECID0ERZAK"><title>Specimens deposited.</title><p>Three reference specimens in the <abbrev xmlns:xlink="http://www.w3.org/1999/xlink" content-type="institution" xlink:title="Colección Nacional de Helmintos, Universidad Nacional Autónoma de México" id="ABBRID0EXZAK" xlink:type="simple">CNHE</abbrev> (10610).</p></tp:treatment-sec><tp:treatment-sec><!--Section generated to contain objects referenced in tp:taxon-treatment.--><fig id="F5" position="float" orientation="portrait"><label>Figure 5.</label><caption><p><italic><tp:taxon-name><tp:taxon-name-part taxon-name-part-type="genus" reg="Microcotyle">Microcotyle</tp:taxon-name-part><tp:taxon-name-part taxon-name-part-type="species" reg="archosargi">archosargi</tp:taxon-name-part></tp:taxon-name></italic> from <italic><tp:taxon-name><tp:taxon-name-part taxon-name-part-type="genus" reg="Archosargus">Archosargus</tp:taxon-name-part><tp:taxon-name-part taxon-name-part-type="species" reg="rhomboidalis">rhomboidalis</tp:taxon-name-part></tp:taxon-name></italic> from Campeche Bank, Mexico: genital atrium. Scale bar: 50 µm. Abbreviations: Gp = genital pore; Ds = deeper spines within the body; Pc = posterolateral cavities of the atrium, Mco = male copulatory organ.</p></caption><graphic xmlns:xlink="http://www.w3.org/1999/xlink" xlink:href="zookeys-783-125-g005.jpg" position="float" orientation="portrait" xlink:type="simple" id="oo_227837.jpg"/></fig></tp:treatment-sec></tp:taxon-treatment>
