# Supplementary material for: Morphological and molecular (28S rRNA) data of monogeneans (Platyhelminthes) infecting the gill lamellae of marine fishes in the Campeche Bank, southwest Gulf of Mexico
Source: Zookeys. 2018 Sep 11;(783):125–61. doi: 10.3897/zookeys.783.26218 (PMC6160863; doi:10.3897/zookeys.783.26218)
Supplement: XML Treatment for Microcotyle incisa [file zookeys.783.26218-treatment20.xml]

<!DOCTYPE tp:taxon-treatment
  PUBLIC "-//TaxonX//DTD Taxonomic Treatment Publishing DTD v0 20100105//EN" "tax-treatment-NSO.dtd">
<tp:taxon-treatment xmlns:tp="http://www.plazi.org/taxpub"><tp:treatment-meta><kwd-group><label>Taxon classification</label><kwd><named-content xmlns:xlink="http://www.w3.org/1999/xlink" content-type="kingdom">Animalia</named-content></kwd><kwd><named-content xmlns:xlink="http://www.w3.org/1999/xlink" content-type="order">Mazocraeidea</named-content></kwd><kwd><named-content xmlns:xlink="http://www.w3.org/1999/xlink" content-type="family">Microcotylidae</named-content></kwd></kwd-group><mixed-citation publication-type="journal"><person-group><name><surname>Mendoza-Franco</surname><given-names>Edgar F.</given-names></name><name><surname>Tun</surname><given-names>Mariela del Carmen Rosado</given-names></name><name><surname>Anchevida</surname><given-names>Allan de Jesús Duarte</given-names></name><name><surname>Rodríguez</surname><given-names>Rodolfo E. del Rio</given-names></name></person-group><article-title>Morphological and molecular (28S rRNA) data of monogeneans (<tp:taxon-name><tp:taxon-name-part taxon-name-part-type="phylum">Platyhelminthes</tp:taxon-name-part></tp:taxon-name>) infecting the gill lamellae of marine fishes in the Campeche Bank, southwest Gulf of Mexico</article-title><source>Zookeys</source><day>11</day><month>9</month><year>2018</year><volume>2018</volume><issue>783</issue><fpage>125</fpage><lpage>161</lpage><pub-id pub-id-type="doi">10.3897/zookeys.783.26218</pub-id></mixed-citation></tp:treatment-meta><tp:nomenclature><tp:taxon-name>
                <tp:taxon-name-part taxon-name-part-type="genus" reg="Microcotyle">Microcotyle</tp:taxon-name-part>
                <tp:taxon-name-part taxon-name-part-type="species" reg="incisa">incisa</tp:taxon-name-part>
              </tp:taxon-name><tp:taxon-authority>Linton, 1910</tp:taxon-authority><tp:nomenclature-citation-list><tp:nomenclature-citation><tp:taxon-name>
                    <tp:taxon-name-part taxon-name-part-type="genus" reg="Microcotyle">Microcotyle</tp:taxon-name-part>
                    <tp:taxon-name-part taxon-name-part-type="species" reg="incisa">incisa</tp:taxon-name-part>
                  </tp:taxon-name><comment>Linton, 1910: original description; <xref ref-type="bibr" rid="B12">Fujii 1944</xref>: 155, figs 9–14 (redescribed and transferred to <tp:taxon-name><tp:taxon-name-part taxon-name-part-type="genus" reg="Microcotyloides">Microcotyloides</tp:taxon-name-part></tp:taxon-name>).</comment></tp:nomenclature-citation></tp:nomenclature-citation-list></tp:nomenclature><tp:treatment-sec sec-type="Type host" id="SECID0EX2AK"><title>Type host.</title><p>
                <italic><tp:taxon-name>
                    <tp:taxon-name-part taxon-name-part-type="genus" reg="Lutjanus">Lutjanus</tp:taxon-name-part>
                    <tp:taxon-name-part taxon-name-part-type="species" reg="griseus">griseus</tp:taxon-name-part>
                  </tp:taxon-name></italic>
              </p></tp:treatment-sec><tp:treatment-sec sec-type="Present study" id="SECID0EI3AK"><title>Present study.</title><p>
                <italic><tp:taxon-name>
                    <tp:taxon-name-part taxon-name-part-type="genus" reg="Lutjanus">L.</tp:taxon-name-part>
                    <tp:taxon-name-part taxon-name-part-type="species" reg="griseus">griseus</tp:taxon-name-part>
                  </tp:taxon-name></italic>
              </p></tp:treatment-sec><tp:treatment-sec sec-type="Locality/prevalence, mean abundance and intensity range" id="SECID0EZ3AK"><title>Locality/prevalence, mean abundance and intensity range.</title><p><bold>San Francisco</bold>: 13 fish (mean <abbrev xmlns:xlink="http://www.w3.org/1999/xlink" xlink:title="total length" id="ABBRID0EB4AK" xlink:type="simple">TL</abbrev> 28.1cm; range 21.6–39) infected of 65 examined (20 %); abundance, 1; intensity of infection, 1–4 worms. <bold>Seyba Playa</bold>: 24 fish (<abbrev xmlns:xlink="http://www.w3.org/1999/xlink" xlink:title="total length" id="ABBRID0EH4AK" xlink:type="simple">TL</abbrev> 28.5; 23–37) infected of 45 examined (53 %); abundance, 2; intensity of infection, 2–5; <bold>Champoton</bold>: 10 fish (<abbrev xmlns:xlink="http://www.w3.org/1999/xlink" xlink:title="total length" id="ABBRID0EN4AK" xlink:type="simple">TL</abbrev> 28.3; 25.2–37) infected of 37 examined (27 %); abundance, 1; intensity of infection, 2–6.</p></tp:treatment-sec><tp:treatment-sec sec-type="Supplementary observations" id="SECID0ER4AK"><title>Supplementary observations</title><p><bold>(measurements based on eleven specimens).</bold> Body 2,789 (1,100–4,300; 11) long; greatest width 452 (325–700; 9). Oral suckers, each 68 (63–78; 13) long, 41 (30–50; 11) long wide. Clamps, each with 52 (48–60; 8) long, 79 (68–90; 11) wide; posterior clamps 53 (46–55; 6) long, 38 (30–45; 10) wide. Prostatic bulb 79 (70–98; 6) long, 32 (25–35; 3) wide. Testes ovoid, post-ovarian, 21 to 23 in number. Eggs ellipsoidal, each with 223 (200–232; 8) long, 104 (90–123; 8) wide.</p></tp:treatment-sec><tp:treatment-sec sec-type="comments" id="SECID0EZ4AK"><title>Comments.</title><p>This species was originally assigned to <italic><tp:taxon-name><tp:taxon-name-part taxon-name-part-type="genus" reg="Microcotyle">Microcotyle</tp:taxon-name-part></tp:taxon-name></italic> based on specimens collected from <italic><tp:taxon-name><tp:taxon-name-part taxon-name-part-type="genus" reg="Lutjanus">L.</tp:taxon-name-part><tp:taxon-name-part taxon-name-part-type="species" reg="griseus">griseus</tp:taxon-name-part></tp:taxon-name></italic> in Tortugas, Florida, and the Bermuda Islands, USA (<xref ref-type="bibr" rid="B33">Linton 1910</xref>). Later, it was redescribed and transferred to <italic><tp:taxon-name><tp:taxon-name-part taxon-name-part-type="genus" reg="Microcotyloides">Microcotyloides</tp:taxon-name-part></tp:taxon-name></italic> by <xref ref-type="bibr" rid="B12">Fujii (1944)</xref> based on specimens collected from the same host and locality. Present specimens from Campeche do not differ significantly from <xref ref-type="bibr" rid="B12">Fujii’s (1944)</xref> description. <italic><tp:taxon-name><tp:taxon-name-part taxon-name-part-type="genus" reg="Microcotyle">Microcotyle</tp:taxon-name-part><tp:taxon-name-part taxon-name-part-type="species" reg="incisa">incisa</tp:taxon-name-part></tp:taxon-name></italic> is characterized in having a genital atrium without spines, male system with prostatic bulb (70–98 long, 25–35 wide vs. 76–85, 25 in Fujii’s specimens), vaginal pore in right lateral margin of body and eggs attached to one another by the very long, coiled anterior filament around the short posterior filament of the egg in front. <italic><tp:taxon-name><tp:taxon-name-part taxon-name-part-type="genus" reg="Microcotyloides">Microcotyloides</tp:taxon-name-part><tp:taxon-name-part taxon-name-part-type="species" reg="incisa">incisa</tp:taxon-name-part></tp:taxon-name></italic> has been reported in the Mexican Pacific on <italic><tp:taxon-name><tp:taxon-name-part taxon-name-part-type="genus" reg="Lutjanus">L.</tp:taxon-name-part><tp:taxon-name-part taxon-name-part-type="species" reg="argentiventris">argentiventris</tp:taxon-name-part></tp:taxon-name></italic>, <italic><tp:taxon-name><tp:taxon-name-part taxon-name-part-type="genus" reg="Lutjanus">L.</tp:taxon-name-part><tp:taxon-name-part taxon-name-part-type="species" reg="guttatus">guttatus</tp:taxon-name-part></tp:taxon-name></italic>, <italic><tp:taxon-name><tp:taxon-name-part taxon-name-part-type="genus" reg="Lutjanus">Lutjanus</tp:taxon-name-part><tp:taxon-name-part taxon-name-part-type="species" reg="jordani">jordani</tp:taxon-name-part></tp:taxon-name></italic> (Gilbert, 1898), and the sciaenid <italic><tp:taxon-name><tp:taxon-name-part taxon-name-part-type="genus" reg="Umbrina">Umbrina</tp:taxon-name-part><tp:taxon-name-part taxon-name-part-type="species" reg="xanti">xanti</tp:taxon-name-part></tp:taxon-name></italic> Gill, 1862 from Bahia de Chamela, Jalisco; on <italic><tp:taxon-name><tp:taxon-name-part taxon-name-part-type="genus" reg="Lutjanus">Lutjanus</tp:taxon-name-part><tp:taxon-name-part taxon-name-part-type="species" reg="colorado">colorado</tp:taxon-name-part></tp:taxon-name></italic> Jordan &amp; Gilbert, 1882 from Bahia de Banderas in Nayarit; on <italic><tp:taxon-name><tp:taxon-name-part taxon-name-part-type="genus" reg="Lutjanus">L.</tp:taxon-name-part><tp:taxon-name-part taxon-name-part-type="species" reg="argentiventris">argentiventris</tp:taxon-name-part></tp:taxon-name></italic> from la Paz, Baja California; on <italic><tp:taxon-name><tp:taxon-name-part taxon-name-part-type="genus" reg="Lutjanus">L.</tp:taxon-name-part><tp:taxon-name-part taxon-name-part-type="species" reg="guttatus">guttatus</tp:taxon-name-part></tp:taxon-name></italic> from the coast of Acapulco, Guerrero; on <italic><tp:taxon-name><tp:taxon-name-part taxon-name-part-type="genus" reg="Cirrhitus">Cirrhitus</tp:taxon-name-part><tp:taxon-name-part taxon-name-part-type="species" reg="rivulatus">rivulatus</tp:taxon-name-part></tp:taxon-name></italic> Valenciennes, 1846 from the Cabo San Lucas, Baja California Sur, and <italic><tp:taxon-name><tp:taxon-name-part taxon-name-part-type="genus" reg="Rabiruvia">Rabiruvia</tp:taxon-name-part><tp:taxon-name-part taxon-name-part-type="species" reg="inermis">inermis</tp:taxon-name-part></tp:taxon-name></italic> [now <italic><tp:taxon-name><tp:taxon-name-part taxon-name-part-type="genus" reg="Lutjanus">Lutjanus</tp:taxon-name-part><tp:taxon-name-part taxon-name-part-type="species" reg="inermis">inermis</tp:taxon-name-part></tp:taxon-name></italic> (Peters, 1869)] from Zihuatanejo; on <italic><tp:taxon-name><tp:taxon-name-part taxon-name-part-type="genus" reg="Lutjanus">L.</tp:taxon-name-part><tp:taxon-name-part taxon-name-part-type="species" reg="cyanopterus">cyanopterus</tp:taxon-name-part></tp:taxon-name></italic> from Isla Mujeres (Mexican Caribbean); and on <italic><tp:taxon-name><tp:taxon-name-part taxon-name-part-type="genus" reg="Neomaensis">Neomaensis</tp:taxon-name-part><tp:taxon-name-part taxon-name-part-type="species" reg="griseus">griseus</tp:taxon-name-part></tp:taxon-name></italic> (now <italic><tp:taxon-name><tp:taxon-name-part taxon-name-part-type="genus" reg="Lutjanus">L.</tp:taxon-name-part><tp:taxon-name-part taxon-name-part-type="species" reg="griseus">griseus</tp:taxon-name-part></tp:taxon-name></italic>) from Bonnaterre, Florida, EU (<xref ref-type="bibr" rid="B12">Fujii 1944</xref>, <xref ref-type="bibr" rid="B38">Mendoza-Garfias and Pérez-Ponce de León 1998</xref>).</p></tp:treatment-sec><tp:treatment-sec sec-type="Specimens deposited" id="SECID0EREBK"><title>Specimens deposited.</title><p>Eleven reference specimens in the <abbrev xmlns:xlink="http://www.w3.org/1999/xlink" content-type="institution" xlink:title="Colección Nacional de Helmintos, Universidad Nacional Autónoma de México" id="ABBRID0EXEBK" xlink:type="simple">CNHE</abbrev> (10605).</p></tp:treatment-sec><ref-list><ref id="B12"><mixed-citation xmlns:xlink="http://www.w3.org/1999/xlink" xlink:type="simple"><person-group><name name-style="western"><surname>Fujii</surname><given-names>H</given-names></name></person-group> (<year>1944</year>) <article-title>Three monogenetic trematodes from marine fishes.</article-title><source>The Journal of Parasitology</source><volume>30</volume>(<issue>3</issue>): <fpage>153</fpage>–<lpage>158</lpage>. <ext-link xlink:type="simple" ext-link-type="uri" xlink:href="http://www.jstor.org/stable/3272789">http://www.jstor.org/stable/3272789</ext-link></mixed-citation></ref><ref id="B33"><mixed-citation xmlns:xlink="http://www.w3.org/1999/xlink" xlink:type="simple"><person-group><name name-style="western"><surname>Linton</surname><given-names>E</given-names></name></person-group> (<year>1910</year>) <article-title>Helminth fauna of the dry tortugas. II. Trematodes.</article-title><source>Carnegie Institution Washington</source><volume>133</volume>: <fpage>11</fpage>–<lpage>98</lpage>.</mixed-citation></ref><ref id="B38"><mixed-citation xmlns:xlink="http://www.w3.org/1999/xlink" xlink:type="simple"><person-group><name name-style="western"><surname>Mendoza-Garfias</surname><given-names>B</given-names></name><name name-style="western"><surname>Pérez-Ponce de León</surname><given-names>G</given-names></name></person-group> (<year>1998</year>) <article-title>Microcotílidos (<tp:taxon-name><tp:taxon-name-part taxon-name-part-type="class">Monogenea</tp:taxon-name-part></tp:taxon-name>: <tp:taxon-name><tp:taxon-name-part taxon-name-part-type="genus">Microcotylidae</tp:taxon-name-part></tp:taxon-name>) parásitos de peces marinos de la bahía de Chamela, Jalisco, México. Anales del Instituto de Biología Universidad Nacional Autónoma de México.</article-title><source>Serie Zoología</source><volume>69</volume>: <fpage>139</fpage>–<lpage>153</lpage>.</mixed-citation></ref></ref-list></tp:taxon-treatment>
