# Supplementary material for: Morphological and molecular (28S rRNA) data of monogeneans (Platyhelminthes) infecting the gill lamellae of marine fishes in the Campeche Bank, southwest Gulf of Mexico
Source: Zookeys. 2018 Sep 11;(783):125–61. doi: 10.3897/zookeys.783.26218 (PMC6160863; doi:10.3897/zookeys.783.26218)
Supplement: XML Treatment for Choricotyle [file zookeys.783.26218-treatment21.xml]

<!DOCTYPE tp:taxon-treatment
  PUBLIC "-//TaxonX//DTD Taxonomic Treatment Publishing DTD v0 20100105//EN" "tax-treatment-NSO.dtd">
<tp:taxon-treatment xmlns:tp="http://www.plazi.org/taxpub"><tp:treatment-meta><kwd-group><label>Taxon classification</label><kwd><named-content xmlns:xlink="http://www.w3.org/1999/xlink" content-type="kingdom">Animalia</named-content></kwd><kwd><named-content xmlns:xlink="http://www.w3.org/1999/xlink" content-type="order">Mazocraeidea</named-content></kwd><kwd><named-content xmlns:xlink="http://www.w3.org/1999/xlink" content-type="family">Diclidophoridae</named-content></kwd></kwd-group><mixed-citation publication-type="journal"><person-group><name><surname>Mendoza-Franco</surname><given-names>Edgar F.</given-names></name><name><surname>Tun</surname><given-names>Mariela del Carmen Rosado</given-names></name><name><surname>Anchevida</surname><given-names>Allan de Jesús Duarte</given-names></name><name><surname>Rodríguez</surname><given-names>Rodolfo E. del Rio</given-names></name></person-group><article-title>Morphological and molecular (28S rRNA) data of monogeneans (<tp:taxon-name><tp:taxon-name-part taxon-name-part-type="phylum">Platyhelminthes</tp:taxon-name-part></tp:taxon-name>) infecting the gill lamellae of marine fishes in the Campeche Bank, southwest Gulf of Mexico</article-title><source>Zookeys</source><day>11</day><month>9</month><year>2018</year><volume>2018</volume><issue>783</issue><fpage>125</fpage><lpage>161</lpage><pub-id pub-id-type="doi">10.3897/zookeys.783.26218</pub-id></mixed-citation></tp:treatment-meta><tp:nomenclature><tp:taxon-name>
                <tp:taxon-name-part taxon-name-part-type="genus" reg="Choricotyle">Choricotyle</tp:taxon-name-part>
              </tp:taxon-name><tp:taxon-authority>sp. 1</tp:taxon-authority><xref ref-type="fig" rid="F7">Figure 7A, B, F</xref></tp:nomenclature><tp:treatment-sec sec-type="Present study" id="SECID0EUGBK"><title>Present study.</title><p><italic><tp:taxon-name><tp:taxon-name-part taxon-name-part-type="genus" reg="Haemulon">Haemulon</tp:taxon-name-part><tp:taxon-name-part taxon-name-part-type="species" reg="plumieri">plumieri</tp:taxon-name-part></tp:taxon-name></italic> (new host)</p></tp:treatment-sec><tp:treatment-sec sec-type="Locality/prevalence, abundance and intensity of infection" id="SECID0EFHBK"><title>Locality/prevalence, abundance and intensity of infection.</title><p><bold>San Francisco</bold>: 53 fish (mean <abbrev xmlns:xlink="http://www.w3.org/1999/xlink" xlink:title="total length" id="ABBRID0ENHBK" xlink:type="simple">TL</abbrev> 28.8 cm; range 22–34) infected of 90 examined (58.9 %); abundance, 1; intensity of infection, 1–4 worms. <bold>Seyba Playa</bold>: 59 fish (<abbrev xmlns:xlink="http://www.w3.org/1999/xlink" xlink:title="total length" id="ABBRID0ETHBK" xlink:type="simple">TL</abbrev> 28.9; 21.5–31.3) infected of 90 examined (65.5%); abundance, 3; intensity of infection, 1–6. <bold>Champoton</bold>: 53 fish (<abbrev xmlns:xlink="http://www.w3.org/1999/xlink" xlink:title="total length" id="ABBRID0EZHBK" xlink:type="simple">TL</abbrev> 28.8; 19.3–33.3) infected of 90 examined (58.9%); abundance, 3; intensity of infection, 2–7.</p></tp:treatment-sec><tp:treatment-sec sec-type="description" id="SECID0E4HBK"><title>Measurements (based on nine specimens).</title><p>Body, 2,260 (1,580–3050; 8) long. Maximum width 514 (400–635; 5) at germarium level. Two oral suckers 56 (45–60; 8) long by 40–44 width. Opisthaptor with eight narrow peduncles. Clamps 214 (150–362; 24) long, 191 (130–325; 20) wide, with 6–7 concentric arcs of small skeletal rods in dorsal fields of clamp and an apparent sucker on internal quadrant on clamp (see Ca and Sc in Figure <xref ref-type="fig" rid="F7">7A</xref>). Terminal lappet on slight posterior protrusion between third and fourth clamp with one pair (at least) of hooks, each 30 (27–33; 3) long, base 7 (6–7; 3) wide, with short filament (see Fi in Figure <xref ref-type="fig" rid="F7">7F</xref>) connecting shank and base. Genital atrium 39 (30–45; 6) long, 37 (30–45; 8) wide, armed with ten spines in a single concentric row (see Figure <xref ref-type="fig" rid="F7">7B</xref>). Number of testes 12, each subspherical, 101 (80–145; 4) long, 109 (80–140; 4) wide. Vas deferens, Ootype and Mehli´s gland, seminal receptacle, genito-intestinal canal and oviduct not observed. Eggs, 125–150 long, 65–70 wide, each with two polar filaments.</p><fig id="F7" position="float" orientation="portrait"><label>Figure 7.</label><caption><p><italic><tp:taxon-name><tp:taxon-name-part taxon-name-part-type="genus" reg="Choricotyle">Choricotyle</tp:taxon-name-part></tp:taxon-name></italic> spp. from <italic><tp:taxon-name><tp:taxon-name-part taxon-name-part-type="genus" reg="Haemulon">Haemulon</tp:taxon-name-part><tp:taxon-name-part taxon-name-part-type="species" reg="plumieri">plumieri</tp:taxon-name-part></tp:taxon-name></italic> from Campeche Bank, Mexico: <italic><tp:taxon-name><tp:taxon-name-part taxon-name-part-type="genus" reg="Choricotyle">Choricotyle</tp:taxon-name-part></tp:taxon-name></italic> sp. 1. (<bold>A</bold>), clamp (<bold>B</bold>), genital atrium (<bold>F</bold>), hook. <italic><tp:taxon-name><tp:taxon-name-part taxon-name-part-type="genus" reg="Choricotyle">Choricotyle</tp:taxon-name-part></tp:taxon-name></italic> sp. 2. (<bold>C</bold>), clamp (<bold>D</bold>), genital atrium (<bold>G</bold>), hook. <italic><tp:taxon-name><tp:taxon-name-part taxon-name-part-type="genus" reg="Choricotyle">Choricotyle</tp:taxon-name-part></tp:taxon-name></italic> sp. 3. (<bold>E</bold>), clamp. Scale bars: 100 µm and 20 µm for all figures, except <bold>E</bold> 50 µm and <bold>F, G</bold> 10 µm. Abbreviations: Ca = concentric arcs; Sc = sucker; Fi = filament; Mp = posterior portion of the medial sclerite; sh = shank.</p></caption><graphic xmlns:xlink="http://www.w3.org/1999/xlink" xlink:href="zookeys-783-125-g007.jpg" position="float" orientation="portrait" xlink:type="simple" id="oo_227840.jpg"/></fig></tp:treatment-sec><tp:treatment-sec sec-type="comments" id="SECID0EVKBK"><title>Comments.</title><p>Placement of present specimens in <italic><tp:taxon-name><tp:taxon-name-part taxon-name-part-type="genus" reg="Choricotyle">Choricotyle</tp:taxon-name-part></tp:taxon-name></italic> is based on examination of original descriptions of other species allocated or currently assigned to the genus in <xref ref-type="bibr" rid="B12">Fujii (1944)</xref>, <xref ref-type="bibr" rid="B18">Hargis (1955b)</xref>, <xref ref-type="bibr" rid="B26">Kritsky and Bilqees (1973)</xref>, <xref ref-type="bibr" rid="B43">Oliva (1987)</xref>, <xref ref-type="bibr" rid="B31">Lamothe-Argumedo et al. (1998)</xref>, <xref ref-type="bibr" rid="B44">Oliva et al. (2009)</xref>, and <xref ref-type="bibr" rid="B7">Cohen et al. (2011)</xref>. While the eight specimens of <italic><tp:taxon-name><tp:taxon-name-part taxon-name-part-type="genus" reg="Choricotyle">Choricotyle</tp:taxon-name-part></tp:taxon-name></italic> sp. 1 were unsatisfactory to clarify details of internal organs for species identiﬁcation, they appear to represent an undescribed species based on the general morphology of the haptor and genital atrium. <italic><tp:taxon-name><tp:taxon-name-part taxon-name-part-type="genus" reg="Choricotyle">Choricotyle</tp:taxon-name-part></tp:taxon-name></italic> sp. 1 resembles <italic><tp:taxon-name><tp:taxon-name-part taxon-name-part-type="genus" reg="Choricotyle">C.</tp:taxon-name-part><tp:taxon-name-part taxon-name-part-type="species" reg="anisotremi">anisotremi</tp:taxon-name-part></tp:taxon-name></italic> Oliva, 1987 on <italic><tp:taxon-name><tp:taxon-name-part taxon-name-part-type="genus" reg="Anisotremus">Anisotremus</tp:taxon-name-part><tp:taxon-name-part taxon-name-part-type="species" reg="scapularis">scapularis</tp:taxon-name-part></tp:taxon-name></italic> (Tschudi, 1846) from Chile; <italic><tp:taxon-name><tp:taxon-name-part taxon-name-part-type="genus" reg="Choricotyle">C.</tp:taxon-name-part><tp:taxon-name-part taxon-name-part-type="species" reg="aspinorcha">aspinorcha</tp:taxon-name-part></tp:taxon-name></italic> Hargis, 1955b on <italic><tp:taxon-name><tp:taxon-name-part taxon-name-part-type="genus" reg="Orthopristis">Orthopristis</tp:taxon-name-part><tp:taxon-name-part taxon-name-part-type="species" reg="chrysopterus">chrysopterus</tp:taxon-name-part></tp:taxon-name></italic> [now <italic><tp:taxon-name><tp:taxon-name-part taxon-name-part-type="genus" reg="Orthopristis">Orthopristis</tp:taxon-name-part><tp:taxon-name-part taxon-name-part-type="species" reg="chrysoptera">chrysoptera</tp:taxon-name-part></tp:taxon-name></italic> Linnaeus, (1766)] from Beaufort, North Carolina, USA; and <italic><tp:taxon-name><tp:taxon-name-part taxon-name-part-type="genus" reg="Choricotyle">C.</tp:taxon-name-part><tp:taxon-name-part taxon-name-part-type="species" reg="hysteroncha">hysteroncha</tp:taxon-name-part></tp:taxon-name></italic> (Fujii, 1944) Sproston, 1946 on <italic><tp:taxon-name><tp:taxon-name-part taxon-name-part-type="genus" reg="Bathystoma">Bathystoma</tp:taxon-name-part><tp:taxon-name-part taxon-name-part-type="species" reg="striatum">striatum</tp:taxon-name-part></tp:taxon-name></italic> [now <italic><tp:taxon-name><tp:taxon-name-part taxon-name-part-type="genus" reg="Haemulon">Haemulon</tp:taxon-name-part><tp:taxon-name-part taxon-name-part-type="species" reg="striatum">striatum</tp:taxon-name-part></tp:taxon-name></italic> Linnaeus, (1758)] (type host), <italic><tp:taxon-name><tp:taxon-name-part taxon-name-part-type="genus" reg="Brachygenys">Brachygenys</tp:taxon-name-part><tp:taxon-name-part taxon-name-part-type="species" reg="chrysargyreus">chrysargyreus</tp:taxon-name-part></tp:taxon-name></italic> [now <italic><tp:taxon-name><tp:taxon-name-part taxon-name-part-type="genus" reg="Haemulon">Haemulon</tp:taxon-name-part><tp:taxon-name-part taxon-name-part-type="species" reg="chrysargyreus">chrysargyreus</tp:taxon-name-part></tp:taxon-name></italic> (Günther, 1859)] and <italic><tp:taxon-name><tp:taxon-name-part taxon-name-part-type="genus" reg="Haemulon">Haemulon</tp:taxon-name-part><tp:taxon-name-part taxon-name-part-type="species" reg="flavolineatum">flavolineatum</tp:taxon-name-part></tp:taxon-name></italic> (Desmarest, 1823) from Tortugas, Florida USA. All these monogeneans share the following features: presence of a sucker on internal quadrant on clamp (present in <italic><tp:taxon-name><tp:taxon-name-part taxon-name-part-type="genus" reg="Choricotyle">Choricotyle</tp:taxon-name-part></tp:taxon-name></italic> sp. 1 and <italic><tp:taxon-name><tp:taxon-name-part taxon-name-part-type="genus" reg="Choricotyle">C.</tp:taxon-name-part><tp:taxon-name-part taxon-name-part-type="species" reg="anisotremi">anisotremi</tp:taxon-name-part></tp:taxon-name></italic>), relatively similar morphometry of clamps (i.e., 150–362 long × 130–325 vs. 152–219 in diameter in <italic><tp:taxon-name><tp:taxon-name-part taxon-name-part-type="genus" reg="Choricotyle">C.</tp:taxon-name-part><tp:taxon-name-part taxon-name-part-type="species" reg="aspinorcha">aspinorcha</tp:taxon-name-part></tp:taxon-name></italic>), number of spines of the genital atrium (10 spines in <italic><tp:taxon-name><tp:taxon-name-part taxon-name-part-type="genus" reg="Choricotyle">Choricotyle</tp:taxon-name-part></tp:taxon-name></italic> sp. 1 and <italic><tp:taxon-name><tp:taxon-name-part taxon-name-part-type="genus" reg="Choricotyle">C.</tp:taxon-name-part><tp:taxon-name-part taxon-name-part-type="species" reg="aspinorcha">aspinorcha</tp:taxon-name-part></tp:taxon-name></italic>), and a lappet with one pair of hooks, each with 27–33 long (one pair, each with 28 long in <italic><tp:taxon-name><tp:taxon-name-part taxon-name-part-type="genus" reg="Choricotyle">C.</tp:taxon-name-part><tp:taxon-name-part taxon-name-part-type="species" reg="hysteroncha">hysteroncha</tp:taxon-name-part></tp:taxon-name></italic>). <italic><tp:taxon-name><tp:taxon-name-part taxon-name-part-type="genus" reg="Choricotyle">Choricotyle</tp:taxon-name-part></tp:taxon-name></italic> sp. 1 differs from these three latter monogenean species by number of testes (12 vs. 90 in <italic><tp:taxon-name><tp:taxon-name-part taxon-name-part-type="genus" reg="Choricotyle">C.</tp:taxon-name-part><tp:taxon-name-part taxon-name-part-type="species" reg="anisotremi">anisotremi</tp:taxon-name-part></tp:taxon-name></italic>, 42–88 in <italic><tp:taxon-name><tp:taxon-name-part taxon-name-part-type="genus" reg="Choricotyle">C.</tp:taxon-name-part><tp:taxon-name-part taxon-name-part-type="species" reg="aspinorcha">aspinorcha</tp:taxon-name-part></tp:taxon-name></italic>, and 6–7 in <italic><tp:taxon-name><tp:taxon-name-part taxon-name-part-type="genus" reg="Choricotyle">C.</tp:taxon-name-part><tp:taxon-name-part taxon-name-part-type="species" reg="hysteroncha">hysteroncha</tp:taxon-name-part></tp:taxon-name></italic>).</p><p>The finding of <italic><tp:taxon-name><tp:taxon-name-part taxon-name-part-type="genus" reg="Choricotyle">Choricotyle</tp:taxon-name-part></tp:taxon-name></italic> sp. 1 constitutes the second record (the first being that of <italic><tp:taxon-name><tp:taxon-name-part taxon-name-part-type="genus" reg="Choricotyle">Choricotyle</tp:taxon-name-part><tp:taxon-name-part taxon-name-part-type="species" reg="leonilavazquezae">leonilavazquezae</tp:taxon-name-part></tp:taxon-name></italic> Lamothe-Argumedo, Aranda-Cruz &amp; Pérez-Ponce de León, 1998, that occurs on the Pacific coast of Mexico) of a species of <italic><tp:taxon-name><tp:taxon-name-part taxon-name-part-type="genus" reg="Choricotyle">Choricotyle</tp:taxon-name-part></tp:taxon-name></italic> in Mexico and the first record on <italic><tp:taxon-name><tp:taxon-name-part taxon-name-part-type="genus" reg="Haemulon">H.</tp:taxon-name-part><tp:taxon-name-part taxon-name-part-type="species" reg="plumieri">plumieri</tp:taxon-name-part></tp:taxon-name></italic>. In the present study, three species of <italic><tp:taxon-name><tp:taxon-name-part taxon-name-part-type="genus" reg="Choricotyle">Choricotyle</tp:taxon-name-part></tp:taxon-name></italic> (i.e., <italic><tp:taxon-name><tp:taxon-name-part taxon-name-part-type="genus" reg="Choricotyle">Choricotyle</tp:taxon-name-part></tp:taxon-name></italic> sp. 1, <italic><tp:taxon-name><tp:taxon-name-part taxon-name-part-type="genus" reg="Choricotyle">Choricotyle</tp:taxon-name-part></tp:taxon-name></italic> sp. 2 and <italic><tp:taxon-name><tp:taxon-name-part taxon-name-part-type="genus" reg="Choricotyle">Choricotyle</tp:taxon-name-part></tp:taxon-name></italic> sp. 3) were identified on this latter host species (see below) based on morphological features of the genital atrium, clamps and hooks on terminal lappets (when present), if they actually represent different species since variability in these diclidophorids might exhibit intraspecific differences in the shape or size of these structures above mentioned (see <xref ref-type="bibr" rid="B55">Yang et al. 2007</xref>).</p></tp:treatment-sec><tp:treatment-sec sec-type="Molecular data" id="SECID0EWVBK"><title>Molecular data.</title><p>The present study also provided the ﬁrst molecular data on species of <italic><tp:taxon-name><tp:taxon-name-part taxon-name-part-type="genus" reg="Choricotyle">Choricotyle</tp:taxon-name-part></tp:taxon-name></italic> in Mexico; both sequences of <italic><tp:taxon-name><tp:taxon-name-part taxon-name-part-type="genus" reg="Choricotyle">Choricotyle</tp:taxon-name-part></tp:taxon-name></italic> sp. 1 included into the present analyses revealed that this species forms a sister lineage to that containing <italic><tp:taxon-name><tp:taxon-name-part taxon-name-part-type="genus" reg="Choricotyle">C.</tp:taxon-name-part><tp:taxon-name-part taxon-name-part-type="species" reg="anisotremi">anisotremi</tp:taxon-name-part></tp:taxon-name></italic> (see Figure <xref ref-type="fig" rid="F6">6</xref>) which occurs on <italic><tp:taxon-name><tp:taxon-name-part taxon-name-part-type="genus" reg="Anisotremus">A.</tp:taxon-name-part><tp:taxon-name-part taxon-name-part-type="species" reg="scapularis">scapularis</tp:taxon-name-part></tp:taxon-name></italic> (<tp:taxon-name><tp:taxon-name-part taxon-name-part-type="family">Pomadasyidae</tp:taxon-name-part></tp:taxon-name>) from Chile (<xref ref-type="bibr" rid="B43">Oliva 1987</xref>).</p></tp:treatment-sec><tp:treatment-sec sec-type="Specimens deposited" id="SECID0ENXBK"><title>Specimens deposited.</title><p>Nine reference specimens, <abbrev xmlns:xlink="http://www.w3.org/1999/xlink" content-type="institution" xlink:title="Colección Nacional de Helmintos, Universidad Nacional Autónoma de México" id="ABBRID0ETXBK" xlink:type="simple">CNHE</abbrev> (10618).</p><p>Other two slides, each containing a haptor of a specimen of <italic><tp:taxon-name><tp:taxon-name-part taxon-name-part-type="genus" reg="Choricotyle">Choricotyle</tp:taxon-name-part></tp:taxon-name></italic> sp. 1 used to amplify its DNA are deposited in the <abbrev xmlns:xlink="http://www.w3.org/1999/xlink" content-type="institution" xlink:title="Colección Nacional de Helmintos, Universidad Nacional Autónoma de México" id="ABBRID0EBYBK" xlink:type="simple">CNHE</abbrev> (10624 and 10625).</p></tp:treatment-sec><tp:treatment-sec sec-type="Representative DNA sequence" id="SECID0EGYBK"><title>Representative DNA sequence.</title><p>GenBank accession number <ext-link xmlns:xlink="http://www.w3.org/1999/xlink" ext-link-type="gen" xlink:href="MG586865" xlink:type="simple">MG586865</ext-link>, <ext-link xmlns:xlink="http://www.w3.org/1999/xlink" ext-link-type="gen" xlink:href="MG586866" xlink:type="simple">MG586866</ext-link>.</p></tp:treatment-sec><tp:treatment-sec><!--Section generated to contain objects referenced in tp:taxon-treatment.--><fig id="F6" position="float" orientation="portrait"><label>Figure 6.</label><caption><p>Molecular phylogeny of the <tp:taxon-name><tp:taxon-name-part taxon-name-part-type="genus" reg="Microcotylidae">Microcotylidae</tp:taxon-name-part></tp:taxon-name> and <tp:taxon-name><tp:taxon-name-part taxon-name-part-type="genus" reg="Diclidophoridae">Diclidophoridae</tp:taxon-name-part></tp:taxon-name> estimated by methods of Bayesian inference (BI) and maximum likelihood (ML) using partial sequences of the 28S rRNA gene (D1–D3). Species newly sequenced for this study are in bold. Species belonging to <tp:taxon-name><tp:taxon-name-part taxon-name-part-type="family">Polystomatidae</tp:taxon-name-part></tp:taxon-name> were used as outgroups. The species name is followed by the GenBank sequence ID. Posterior probabilities of the BI followed by ML are given above the branches.</p></caption><graphic xmlns:xlink="http://www.w3.org/1999/xlink" xlink:href="zookeys-783-125-g006.jpg" position="float" orientation="portrait" xlink:type="simple" id="oo_227838.jpg"/></fig></tp:treatment-sec><ref-list><ref id="B12"><mixed-citation xmlns:xlink="http://www.w3.org/1999/xlink" xlink:type="simple"><person-group><name name-style="western"><surname>Fujii</surname><given-names>H</given-names></name></person-group> (<year>1944</year>) <article-title>Three monogenetic trematodes from marine fishes.</article-title><source>The Journal of Parasitology</source><volume>30</volume>(<issue>3</issue>): <fpage>153</fpage>–<lpage>158</lpage>. <ext-link xlink:type="simple" ext-link-type="uri" xlink:href="http://www.jstor.org/stable/3272789">http://www.jstor.org/stable/3272789</ext-link></mixed-citation></ref><ref id="B18"><mixed-citation xmlns:xlink="http://www.w3.org/1999/xlink" xlink:type="simple"><person-group><name name-style="western"><surname>Hargis</surname><given-names>Jr WJ</given-names></name></person-group> (<year>1955b</year>) <article-title>Monogenetic trematodes of Gulf of Mexico fishes. Part IX. The family <tp:taxon-name><tp:taxon-name-part taxon-name-part-type="genus">Diclidophoridae</tp:taxon-name-part></tp:taxon-name> Fuhrmann, 1928.</article-title><source>Transactions of the American Microscopical Society</source><volume>74</volume>(<issue>4</issue>): <fpage>377</fpage>–<lpage>388</lpage>. <ext-link xlink:type="simple" ext-link-type="doi" xlink:href="10.2307/3224173">https://doi.org/10.2307/3224173</ext-link></mixed-citation></ref><ref id="B26"><mixed-citation xmlns:xlink="http://www.w3.org/1999/xlink" xlink:type="simple"><person-group><name name-style="western"><surname>Kritsky</surname><given-names>DC</given-names></name><name name-style="western"><surname>Bilqees</surname><given-names>FM</given-names></name></person-group> (<year>1973</year>) <article-title>Studies on <tp:taxon-name><tp:taxon-name-part taxon-name-part-type="class">Monogenea</tp:taxon-name-part></tp:taxon-name> of Pakistan. II. Polyopisthocotyleans from the gills of <italic><tp:taxon-name><tp:taxon-name-part taxon-name-part-type="genus">Pellona</tp:taxon-name-part><tp:taxon-name-part taxon-name-part-type="species">elongate</tp:taxon-name-part></tp:taxon-name></italic> (Bennett).</article-title><source>Proceedings of the Helminthological Society of Washington</source><volume>40</volume>(<issue>2</issue>): <fpage>195</fpage>–<lpage>200</lpage>.</mixed-citation></ref><ref id="B43"><mixed-citation xmlns:xlink="http://www.w3.org/1999/xlink" xlink:type="simple"><person-group><name name-style="western"><surname>Oliva</surname><given-names>MM</given-names></name></person-group> (<year>1987</year>) <article-title><italic><tp:taxon-name><tp:taxon-name-part taxon-name-part-type="genus">Choricotyle</tp:taxon-name-part><tp:taxon-name-part taxon-name-part-type="species">anisotremi</tp:taxon-name-part></tp:taxon-name></italic> n. sp. (<tp:taxon-name><tp:taxon-name-part taxon-name-part-type="class">Monogenea</tp:taxon-name-part></tp:taxon-name>: <tp:taxon-name><tp:taxon-name-part taxon-name-part-type="genus">Diclidophoridae</tp:taxon-name-part></tp:taxon-name>) parasitic on <italic><tp:taxon-name><tp:taxon-name-part taxon-name-part-type="genus">Anisotremus</tp:taxon-name-part><tp:taxon-name-part taxon-name-part-type="species">scapularis</tp:taxon-name-part></tp:taxon-name></italic> (Tschudi) from the northern Chilean coast.</article-title><source>Systematic Parasitology</source><volume>10</volume>: <fpage>129</fpage>–<lpage>133</lpage>. <ext-link xlink:type="simple" ext-link-type="doi" xlink:href="10.1007/BF00009618">https://doi.org/10.1007/BF00009618</ext-link></mixed-citation></ref><ref id="B31"><mixed-citation xmlns:xlink="http://www.w3.org/1999/xlink" xlink:type="simple"><person-group><name name-style="western"><surname>Lamothe-Argumedo</surname><given-names>R</given-names></name><name name-style="western"><surname>Aranda-Cruz</surname><given-names>C</given-names></name><name name-style="western"><surname>Pérez-Ponce de León</surname><given-names>G</given-names></name></person-group> (<year>1998</year>) <article-title><italic><tp:taxon-name><tp:taxon-name-part taxon-name-part-type="genus">Choricotyle</tp:taxon-name-part><tp:taxon-name-part taxon-name-part-type="species">leonilavazquezae</tp:taxon-name-part></tp:taxon-name></italic> sp. n. (<tp:taxon-name><tp:taxon-name-part taxon-name-part-type="class">Monogenea</tp:taxon-name-part></tp:taxon-name>: <tp:taxon-name><tp:taxon-name-part taxon-name-part-type="genus">Diclidophoridae</tp:taxon-name-part></tp:taxon-name>) parasitic on <italic><tp:taxon-name><tp:taxon-name-part taxon-name-part-type="genus">Microlepidotus</tp:taxon-name-part><tp:taxon-name-part taxon-name-part-type="species">brevipinnis</tp:taxon-name-part></tp:taxon-name></italic> (<tp:taxon-name><tp:taxon-name-part taxon-name-part-type="superclass">Osteichthyes</tp:taxon-name-part></tp:taxon-name>: <tp:taxon-name><tp:taxon-name-part taxon-name-part-type="family">Haemulidae</tp:taxon-name-part></tp:taxon-name>) from Chamela Bay, Jalisco, México.</article-title><source>The Helminthological Society of Washington</source><volume>65</volume>(<issue>1</issue>): <fpage>24</fpage>–<lpage>30</lpage>.</mixed-citation></ref><ref id="B44"><mixed-citation xmlns:xlink="http://www.w3.org/1999/xlink" xlink:type="simple"><person-group><name name-style="western"><surname>Oliva</surname><given-names>ME</given-names></name><name name-style="western"><surname>González</surname><given-names>MT</given-names></name><name name-style="western"><surname>Ruz</surname><given-names>PM</given-names></name><name name-style="western"><surname>Luque</surname><given-names>JL</given-names></name></person-group> (<year>2009</year>) <article-title>Two new species of <italic><tp:taxon-name><tp:taxon-name-part taxon-name-part-type="genus">Choricotyle</tp:taxon-name-part></tp:taxon-name></italic> Van Beneden &amp; Hesse (<tp:taxon-name><tp:taxon-name-part taxon-name-part-type="class">Monogenea</tp:taxon-name-part></tp:taxon-name>: <tp:taxon-name><tp:taxon-name-part taxon-name-part-type="genus">Diclidophoridae</tp:taxon-name-part></tp:taxon-name>), parasites from <italic><tp:taxon-name><tp:taxon-name-part taxon-name-part-type="genus">Anisotremus</tp:taxon-name-part><tp:taxon-name-part taxon-name-part-type="species">scapularis</tp:taxon-name-part></tp:taxon-name></italic> and <italic><tp:taxon-name><tp:taxon-name-part taxon-name-part-type="genus">Isacia</tp:taxon-name-part><tp:taxon-name-part taxon-name-part-type="species">conceptionis</tp:taxon-name-part></tp:taxon-name></italic> (<tp:taxon-name><tp:taxon-name-part taxon-name-part-type="family">Haemulidae</tp:taxon-name-part></tp:taxon-name>) from Northern Chilean coast.</article-title><source>Journal of Parasitology</source><volume>95</volume>(<issue>5</issue>): <fpage>1108</fpage>–<lpage>1111</lpage>. <ext-link xlink:type="simple" ext-link-type="doi" xlink:href="10.1645/GE-2038.1">https://doi.org/10.1645/GE-2038.1</ext-link></mixed-citation></ref><ref id="B7"><mixed-citation xmlns:xlink="http://www.w3.org/1999/xlink" xlink:type="simple"><person-group><name name-style="western"><surname>Cohen</surname><given-names>SC</given-names></name><name name-style="western"><surname>Cardenas</surname><given-names>MQ</given-names></name><name name-style="western"><surname>Fernandes</surname><given-names>BMM</given-names></name><name name-style="western"><surname>Kohn</surname><given-names>A</given-names></name></person-group> (<year>2011</year>) <article-title>A new species of <italic><tp:taxon-name><tp:taxon-name-part taxon-name-part-type="genus">Choricotyle</tp:taxon-name-part></tp:taxon-name></italic> (<tp:taxon-name><tp:taxon-name-part taxon-name-part-type="class">Monogenoidea</tp:taxon-name-part></tp:taxon-name>: <tp:taxon-name><tp:taxon-name-part taxon-name-part-type="genus">Diclidophoridae</tp:taxon-name-part></tp:taxon-name>) from <italic><tp:taxon-name><tp:taxon-name-part taxon-name-part-type="genus">Ctenosciaena</tp:taxon-name-part><tp:taxon-name-part taxon-name-part-type="species">gracilicirrhus</tp:taxon-name-part></tp:taxon-name></italic> (<tp:taxon-name><tp:taxon-name-part taxon-name-part-type="subclass">Teleostei</tp:taxon-name-part></tp:taxon-name>: <tp:taxon-name><tp:taxon-name-part taxon-name-part-type="family">Sciaenidae</tp:taxon-name-part></tp:taxon-name>), a marine fish occurring in the litoral zone from the state of Rio de Janeiro, Brazil.</article-title><source>Comparative Parasitology</source><volume>78</volume>(<issue>2</issue>): <fpage>261</fpage>–<lpage>264</lpage>. <ext-link xlink:type="simple" ext-link-type="doi" xlink:href="10.1654/4506.1">https://doi.org/10.1654/4506.1</ext-link></mixed-citation></ref><ref id="B55"><mixed-citation xmlns:xlink="http://www.w3.org/1999/xlink" xlink:type="simple"><person-group><name name-style="western"><surname>Yang</surname><given-names>T</given-names></name><name name-style="western"><surname>Kritsky</surname><given-names>DC</given-names></name><name name-style="western"><surname>Jun</surname><given-names>P</given-names></name></person-group> (<year>2007</year>) <article-title><italic><tp:taxon-name><tp:taxon-name-part taxon-name-part-type="genus">Polylabris</tp:taxon-name-part><tp:taxon-name-part taxon-name-part-type="species">lingaoensis</tp:taxon-name-part></tp:taxon-name></italic> sp. n. and <tp:taxon-name><tp:taxon-name-part taxon-name-part-type="genus">Polylabris</tp:taxon-name-part><tp:taxon-name-part taxon-name-part-type="uncertainty-rank">cf.</tp:taxon-name-part><tp:taxon-name-part taxon-name-part-type="species">mamaevi</tp:taxon-name-part></tp:taxon-name> Ogawa et Egusa, 1980 (<tp:taxon-name><tp:taxon-name-part taxon-name-part-type="class">Monogenoidea</tp:taxon-name-part></tp:taxon-name>: <tp:taxon-name><tp:taxon-name-part taxon-name-part-type="genus">Microcotylidae</tp:taxon-name-part></tp:taxon-name>) from perciform fishes in the Gulf of Tonkin, South China Sea.</article-title><source>Folia Parasitologica</source><volume>54</volume>: <fpage>27</fpage>–<lpage>33</lpage>. <ext-link xlink:type="simple" ext-link-type="doi" xlink:href="10.14411/fp.2007.004">https://doi.org/10.14411/fp.2007.004</ext-link></mixed-citation></ref></ref-list></tp:taxon-treatment>
