# Supplementary material for: Morphological and molecular (28S rRNA) data of monogeneans (Platyhelminthes) infecting the gill lamellae of marine fishes in the Campeche Bank, southwest Gulf of Mexico
Source: Zookeys. 2018 Sep 11;(783):125–61. doi: 10.3897/zookeys.783.26218 (PMC6160863; doi:10.3897/zookeys.783.26218)
Supplement: XML Treatment for Choricotyle [file zookeys.783.26218-treatment22.xml]

<!DOCTYPE tp:taxon-treatment
  PUBLIC "-//TaxonX//DTD Taxonomic Treatment Publishing DTD v0 20100105//EN" "tax-treatment-NSO.dtd">
<tp:taxon-treatment xmlns:tp="http://www.plazi.org/taxpub"><tp:treatment-meta><kwd-group><label>Taxon classification</label><kwd><named-content xmlns:xlink="http://www.w3.org/1999/xlink" content-type="kingdom">Animalia</named-content></kwd><kwd><named-content xmlns:xlink="http://www.w3.org/1999/xlink" content-type="order">Mazocraeidea</named-content></kwd><kwd><named-content xmlns:xlink="http://www.w3.org/1999/xlink" content-type="family">Diclidophoridae</named-content></kwd></kwd-group><mixed-citation publication-type="journal"><person-group><name><surname>Mendoza-Franco</surname><given-names>Edgar F.</given-names></name><name><surname>Tun</surname><given-names>Mariela del Carmen Rosado</given-names></name><name><surname>Anchevida</surname><given-names>Allan de Jesús Duarte</given-names></name><name><surname>Rodríguez</surname><given-names>Rodolfo E. del Rio</given-names></name></person-group><article-title>Morphological and molecular (28S rRNA) data of monogeneans (<tp:taxon-name><tp:taxon-name-part taxon-name-part-type="phylum">Platyhelminthes</tp:taxon-name-part></tp:taxon-name>) infecting the gill lamellae of marine fishes in the Campeche Bank, southwest Gulf of Mexico</article-title><source>Zookeys</source><day>11</day><month>9</month><year>2018</year><volume>2018</volume><issue>783</issue><fpage>125</fpage><lpage>161</lpage><pub-id pub-id-type="doi">10.3897/zookeys.783.26218</pub-id></mixed-citation></tp:treatment-meta><tp:nomenclature><tp:taxon-name>
                <tp:taxon-name-part taxon-name-part-type="genus" reg="Choricotyle">Choricotyle</tp:taxon-name-part>
              </tp:taxon-name><tp:taxon-authority>sp. 2</tp:taxon-authority><xref ref-type="fig" rid="F7">Figure 7C, D, G</xref></tp:nomenclature><tp:treatment-sec sec-type="Present study" id="SECID0EPZBK"><title>Present study.</title><p><italic><tp:taxon-name><tp:taxon-name-part taxon-name-part-type="genus" reg="Haemulon">Haemulon</tp:taxon-name-part><tp:taxon-name-part taxon-name-part-type="species" reg="plumieri">plumieri</tp:taxon-name-part></tp:taxon-name></italic> (new host)</p></tp:treatment-sec><tp:treatment-sec sec-type="description" id="SECID0EA1BK"><title>Measurements (based on two specimens [one immature]).</title><p>Body, 1,500–2,100 long. Opisthaptor with eight narrow peduncles. Clamps 208 (175–250; 6) long, 235 (200–287; 8) wide with 8–9 concentric arcs of small skeletal rods in dorsal fields of clamp. Terminal lappet at posterior extremity with one pair (at least) of hooks, each 33–35 long, base 8 wide, with short filament (see Figure <xref ref-type="fig" rid="F4">4G</xref>) connecting shank and base. Genital atrium 45 long, 40–27 wide, armed with nine spines in a single concentric row. Vas deferens, Ootype and Mehli´s gland, seminal receptacle, genito-intestinal canal, oviduct and total number of testes not observed.</p></tp:treatment-sec><tp:treatment-sec sec-type="comments" id="SECID0EK1BK"><title>Comments.</title><p><italic><tp:taxon-name><tp:taxon-name-part taxon-name-part-type="genus" reg="Choricotyle">Choricotyle</tp:taxon-name-part></tp:taxon-name></italic> sp. 2 has the characteristics and features of <italic><tp:taxon-name><tp:taxon-name-part taxon-name-part-type="genus" reg="Choricotyle">Choricotyle</tp:taxon-name-part></tp:taxon-name></italic> (i.e. species having four pairs of clamps and genital spines ranging from seven to twelve and exceptionally, from 28 to 30 in <italic><tp:taxon-name><tp:taxon-name-part taxon-name-part-type="genus" reg="Choricotyle">Choricotyle</tp:taxon-name-part><tp:taxon-name-part taxon-name-part-type="species" reg="rohdei">rohdei</tp:taxon-name-part></tp:taxon-name></italic> Cohen, Cardenas, Fernandes &amp; Kohn, 2011). <italic><tp:taxon-name><tp:taxon-name-part taxon-name-part-type="genus" reg="Choricotyle">Choricotyle</tp:taxon-name-part></tp:taxon-name></italic> sp. 2 appears closest morphologically to <italic><tp:taxon-name><tp:taxon-name-part taxon-name-part-type="genus" reg="Choricotyle">Choricotyle</tp:taxon-name-part></tp:taxon-name></italic> sp. 1 based on the presence of concentric arcs of small skeletal rods in dorsal fields of clamp and terminal lappet with one pair of hooks of relatively similar size (i.e., 33–35 long vs. 27–33 in <italic><tp:taxon-name><tp:taxon-name-part taxon-name-part-type="genus" reg="Choricotyle">Choricotyle</tp:taxon-name-part></tp:taxon-name></italic> sp. 1) and having a filament connecting shank and base (see Figure <xref ref-type="fig" rid="F7">7F, G</xref>). <italic><tp:taxon-name><tp:taxon-name-part taxon-name-part-type="genus" reg="Choricotyle">Choricotyle</tp:taxon-name-part></tp:taxon-name></italic> sp. 2 differs from <italic><tp:taxon-name><tp:taxon-name-part taxon-name-part-type="genus" reg="Choricotyle">Choricotyle</tp:taxon-name-part></tp:taxon-name></italic> sp. 1 in the general morphology of clamps (subrectangular vs. rod-shaped posterior portion of the medial sclerite, see Mp in Figure <xref ref-type="fig" rid="F7">7C</xref>), hooks (robust vs. slender shanks, respectively, see Sh in Figure <xref ref-type="fig" rid="F7">7</xref>) on the terminal lappet, and number of spines of the genital atrium (9 vs. 10). Only two specimens of <italic><tp:taxon-name><tp:taxon-name-part taxon-name-part-type="genus" reg="Choricotyle">Choricotyle</tp:taxon-name-part></tp:taxon-name></italic> sp. 2 found on <italic><tp:taxon-name><tp:taxon-name-part taxon-name-part-type="genus" reg="Haemulon">H.</tp:taxon-name-part><tp:taxon-name-part taxon-name-part-type="species" reg="plumieri">plumieri</tp:taxon-name-part></tp:taxon-name></italic> that were flattened and unstained with <abbrev xmlns:xlink="http://www.w3.org/1999/xlink" xlink:title="glycerin-ammonium picrate" xlink:type="simple">GAP</abbrev> precluded determination of internal anatomy and the consequent speciﬁc assignment of the specimens. A determination may be possible given a more extensive revision of specimens to formally describe this species.</p></tp:treatment-sec><tp:treatment-sec sec-type="Specimens deposited" id="SECID0EK4BK"><title>Specimens deposited.</title><p>Two reference specimens, <abbrev xmlns:xlink="http://www.w3.org/1999/xlink" content-type="institution" xlink:title="Colección Nacional de Helmintos, Universidad Nacional Autónoma de México" id="ABBRID0EQ4BK" xlink:type="simple">CNHE</abbrev> (10619).</p></tp:treatment-sec><tp:treatment-sec><!--Section generated to contain objects referenced in tp:taxon-treatment.--><fig id="F7" position="float" orientation="portrait"><label>Figure 7.</label><caption><p><italic><tp:taxon-name><tp:taxon-name-part taxon-name-part-type="genus" reg="Choricotyle">Choricotyle</tp:taxon-name-part></tp:taxon-name></italic> spp. from <italic><tp:taxon-name><tp:taxon-name-part taxon-name-part-type="genus" reg="Haemulon">Haemulon</tp:taxon-name-part><tp:taxon-name-part taxon-name-part-type="species" reg="plumieri">plumieri</tp:taxon-name-part></tp:taxon-name></italic> from Campeche Bank, Mexico: <italic><tp:taxon-name><tp:taxon-name-part taxon-name-part-type="genus" reg="Choricotyle">Choricotyle</tp:taxon-name-part></tp:taxon-name></italic> sp. 1. (<bold>A</bold>), clamp (<bold>B</bold>), genital atrium (<bold>F</bold>), hook. <italic><tp:taxon-name><tp:taxon-name-part taxon-name-part-type="genus" reg="Choricotyle">Choricotyle</tp:taxon-name-part></tp:taxon-name></italic> sp. 2. (<bold>C</bold>), clamp (<bold>D</bold>), genital atrium (<bold>G</bold>), hook. <italic><tp:taxon-name><tp:taxon-name-part taxon-name-part-type="genus" reg="Choricotyle">Choricotyle</tp:taxon-name-part></tp:taxon-name></italic> sp. 3. (<bold>E</bold>), clamp. Scale bars: 100 µm and 20 µm for all figures, except <bold>E</bold> 50 µm and <bold>F, G</bold> 10 µm. Abbreviations: Ca = concentric arcs; Sc = sucker; Fi = filament; Mp = posterior portion of the medial sclerite; sh = shank.</p></caption><graphic xmlns:xlink="http://www.w3.org/1999/xlink" xlink:href="zookeys-783-125-g007.jpg" position="float" orientation="portrait" xlink:type="simple" id="oo_227840.jpg"/></fig><fig id="F4" position="float" orientation="portrait"><label>Figure 4.</label><caption><p><italic><tp:taxon-name><tp:taxon-name-part taxon-name-part-type="genus" reg="Euryhaliotrema">Euryhaliotrema</tp:taxon-name-part></tp:taxon-name></italic> sp. (<abbrev xmlns:xlink="http://www.w3.org/1999/xlink" content-type="institution" xlink:title="Colección Nacional de Helmintos, Universidad Nacional Autónoma de México" id="ABBRID0ETDCI" xlink:type="simple">CNHE</abbrev> 10220) from <italic><tp:taxon-name><tp:taxon-name-part taxon-name-part-type="genus" reg="Lutjanus">Lutjanus</tp:taxon-name-part><tp:taxon-name-part taxon-name-part-type="species" reg="synagris">synagris</tp:taxon-name-part></tp:taxon-name></italic> from Santiaguillo Reef, Veracruz, México: <bold>A</bold> copulatory complex (dorsal view) <bold>B</bold> ventral anchor <bold>C</bold> dorsal anchor. Scale bar: 20 µm for all figures. Abbreviation: Ap = accessory piece.</p></caption><graphic xmlns:xlink="http://www.w3.org/1999/xlink" xlink:href="zookeys-783-125-g004.jpg" position="float" orientation="portrait" xlink:type="simple" id="oo_227836.jpg"/></fig></tp:treatment-sec></tp:taxon-treatment>
