# Supplementary material for: Morphological and molecular (28S rRNA) data of monogeneans (Platyhelminthes) infecting the gill lamellae of marine fishes in the Campeche Bank, southwest Gulf of Mexico
Source: Zookeys. 2018 Sep 11;(783):125–61. doi: 10.3897/zookeys.783.26218 (PMC6160863; doi:10.3897/zookeys.783.26218)
Supplement: XML Treatment for Choricotyle [file zookeys.783.26218-treatment23.xml]

<!DOCTYPE tp:taxon-treatment
  PUBLIC "-//TaxonX//DTD Taxonomic Treatment Publishing DTD v0 20100105//EN" "tax-treatment-NSO.dtd">
<tp:taxon-treatment xmlns:tp="http://www.plazi.org/taxpub"><tp:treatment-meta><kwd-group><label>Taxon classification</label><kwd><named-content xmlns:xlink="http://www.w3.org/1999/xlink" content-type="kingdom">Animalia</named-content></kwd><kwd><named-content xmlns:xlink="http://www.w3.org/1999/xlink" content-type="order">Mazocraeidea</named-content></kwd><kwd><named-content xmlns:xlink="http://www.w3.org/1999/xlink" content-type="family">Diclidophoridae</named-content></kwd></kwd-group><mixed-citation publication-type="journal"><person-group><name><surname>Mendoza-Franco</surname><given-names>Edgar F.</given-names></name><name><surname>Tun</surname><given-names>Mariela del Carmen Rosado</given-names></name><name><surname>Anchevida</surname><given-names>Allan de Jesús Duarte</given-names></name><name><surname>Rodríguez</surname><given-names>Rodolfo E. del Rio</given-names></name></person-group><article-title>Morphological and molecular (28S rRNA) data of monogeneans (<tp:taxon-name><tp:taxon-name-part taxon-name-part-type="phylum">Platyhelminthes</tp:taxon-name-part></tp:taxon-name>) infecting the gill lamellae of marine fishes in the Campeche Bank, southwest Gulf of Mexico</article-title><source>Zookeys</source><day>11</day><month>9</month><year>2018</year><volume>2018</volume><issue>783</issue><fpage>125</fpage><lpage>161</lpage><pub-id pub-id-type="doi">10.3897/zookeys.783.26218</pub-id></mixed-citation></tp:treatment-meta><tp:nomenclature><tp:taxon-name>
                <tp:taxon-name-part taxon-name-part-type="genus" reg="Choricotyle">Choricotyle</tp:taxon-name-part>
              </tp:taxon-name><tp:taxon-authority>sp. 3</tp:taxon-authority><xref ref-type="fig" rid="F7">Figure 7E</xref></tp:nomenclature><tp:treatment-sec sec-type="Present study" id="SECID0EZ5BK"><title>Present study.</title><p><italic><tp:taxon-name><tp:taxon-name-part taxon-name-part-type="genus" reg="Haemulon">Haemulon</tp:taxon-name-part><tp:taxon-name-part taxon-name-part-type="species" reg="plumieri">plumieri</tp:taxon-name-part></tp:taxon-name></italic> (new host)</p></tp:treatment-sec><tp:treatment-sec sec-type="description" id="SECID0EK6BK"><title>Measurements (based on one immature specimen).</title><p>Body, 620 long, 200 width. Opisthaptor with eight narrow peduncles. Clamps 196 (157–225; 3) long, 184 (200–287; 4) wide. Buccal organ, each 36–38 long. Vas deferens, Ootype and Mehli´s gland, seminal receptacle, genito-intestinal canal, oviduct and total number of testes not observed.</p></tp:treatment-sec><tp:treatment-sec sec-type="comments" id="SECID0EP6BK"><title>Comments.</title><p><italic><tp:taxon-name><tp:taxon-name-part taxon-name-part-type="genus" reg="Haemulon">Haemulon</tp:taxon-name-part><tp:taxon-name-part taxon-name-part-type="species" reg="plumieri">plumieri</tp:taxon-name-part></tp:taxon-name></italic> was revealed to be simultaneously infected with <italic><tp:taxon-name><tp:taxon-name-part taxon-name-part-type="genus" reg="Choricotyle">Choricotyle</tp:taxon-name-part></tp:taxon-name></italic> sp. 1, <italic><tp:taxon-name><tp:taxon-name-part taxon-name-part-type="genus" reg="Choricotyle">Choricotyle</tp:taxon-name-part></tp:taxon-name></italic> sp. 2 and <italic><tp:taxon-name><tp:taxon-name-part taxon-name-part-type="genus" reg="Choricotyle">Choricotyle</tp:taxon-name-part></tp:taxon-name></italic> sp. 3. Because all worms could not be identified, the data on infection rate in <italic><tp:taxon-name><tp:taxon-name-part taxon-name-part-type="genus" reg="Choricotyle">Choricotyle</tp:taxon-name-part></tp:taxon-name></italic> sp. 1 relate to other two species, <italic><tp:taxon-name><tp:taxon-name-part taxon-name-part-type="genus" reg="Choricotyle">Choricotyle</tp:taxon-name-part></tp:taxon-name></italic> sp. 2 and <italic><tp:taxon-name><tp:taxon-name-part taxon-name-part-type="genus" reg="Choricotyle">Choricotyle</tp:taxon-name-part></tp:taxon-name></italic> sp. 3. A single specimen of this latter species collected from <italic><tp:taxon-name><tp:taxon-name-part taxon-name-part-type="genus" reg="Haemulon">H.</tp:taxon-name-part><tp:taxon-name-part taxon-name-part-type="species" reg="plumieri">plumieri</tp:taxon-name-part></tp:taxon-name></italic> was immature (less than one mm in total length). Reproductive organs were minimally or undeveloped to determine the specific assignment precluding resolution of the specimen as new or previously described. However, assignment of the current specimen to <italic><tp:taxon-name><tp:taxon-name-part taxon-name-part-type="genus" reg="Choricotyle">Choricotyle</tp:taxon-name-part></tp:taxon-name></italic> is based on the morphological similarity of its haptoral sclerites to those of species of <italic><tp:taxon-name><tp:taxon-name-part taxon-name-part-type="genus" reg="Choricotyle">Choricotyle</tp:taxon-name-part></tp:taxon-name></italic> described above on <italic><tp:taxon-name><tp:taxon-name-part taxon-name-part-type="genus" reg="Haemulon">H.</tp:taxon-name-part><tp:taxon-name-part taxon-name-part-type="species" reg="plumieri">plumieri</tp:taxon-name-part></tp:taxon-name></italic>.</p></tp:treatment-sec><tp:treatment-sec sec-type="Specimen deposited" id="SECID0EOCCK"><title>Specimen deposited.</title><p>One reference specimen, <abbrev xmlns:xlink="http://www.w3.org/1999/xlink" content-type="institution" xlink:title="Colección Nacional de Helmintos, Universidad Nacional Autónoma de México" id="ABBRID0EUCCK" xlink:type="simple">CNHE</abbrev> (10620).</p></tp:treatment-sec><tp:treatment-sec><!--Section generated to contain objects referenced in tp:taxon-treatment.--><fig id="F7" position="float" orientation="portrait"><label>Figure 7.</label><caption><p><italic><tp:taxon-name><tp:taxon-name-part taxon-name-part-type="genus" reg="Choricotyle">Choricotyle</tp:taxon-name-part></tp:taxon-name></italic> spp. from <italic><tp:taxon-name><tp:taxon-name-part taxon-name-part-type="genus" reg="Haemulon">Haemulon</tp:taxon-name-part><tp:taxon-name-part taxon-name-part-type="species" reg="plumieri">plumieri</tp:taxon-name-part></tp:taxon-name></italic> from Campeche Bank, Mexico: <italic><tp:taxon-name><tp:taxon-name-part taxon-name-part-type="genus" reg="Choricotyle">Choricotyle</tp:taxon-name-part></tp:taxon-name></italic> sp. 1. (<bold>A</bold>), clamp (<bold>B</bold>), genital atrium (<bold>F</bold>), hook. <italic><tp:taxon-name><tp:taxon-name-part taxon-name-part-type="genus" reg="Choricotyle">Choricotyle</tp:taxon-name-part></tp:taxon-name></italic> sp. 2. (<bold>C</bold>), clamp (<bold>D</bold>), genital atrium (<bold>G</bold>), hook. <italic><tp:taxon-name><tp:taxon-name-part taxon-name-part-type="genus" reg="Choricotyle">Choricotyle</tp:taxon-name-part></tp:taxon-name></italic> sp. 3. (<bold>E</bold>), clamp. Scale bars: 100 µm and 20 µm for all figures, except <bold>E</bold> 50 µm and <bold>F, G</bold> 10 µm. Abbreviations: Ca = concentric arcs; Sc = sucker; Fi = filament; Mp = posterior portion of the medial sclerite; sh = shank.</p></caption><graphic xmlns:xlink="http://www.w3.org/1999/xlink" xlink:href="zookeys-783-125-g007.jpg" position="float" orientation="portrait" xlink:type="simple" id="oo_227840.jpg"/></fig></tp:treatment-sec></tp:taxon-treatment>
